# Supplementary material for: Transcriptome reveals the role of the htpG gene in mediating antibiotic resistance through cell envelope modulation in Vibrio mimicus SCCF01
Source: Front Microbiol. 2024 Jan 4;14:1295065. doi: 10.3389/fmicb.2023.1295065 (PMC10794384; doi:10.3389/fmicb.2023.1295065)
Supplement: Supplementary Table 1 — Primers used for RT-qPCR analysis. [file Table_1.XLS]

## Sheet: S Table 1
Gene ID	Gene description	primers sequence 5’ to 3’
VM_10215	Molecular chaperone HtpG	F: GCAAGACATTCCAATCCATCAC
		R: TCAGTAACCACAACCGCAGG
VM_19935	Transcriptional regulator	F: CTCGTGACCTAATCTTTGCTGG
		R: ACTGTCTTGATGAAAGTTACCCCC
VM_20135	Energy transducerTonB	F: GCTTTATTGCTTATCACGACGGA
		R: TTTGAGGAGGCGAGGGCT
VM_17565	Enterochelin ABC transporter substrate-binding protein	F: ACTTTAGGATTGCTGGCTTCGT
		R: CTAAATACTCTGGCATACCATCAAA
VM_20130	Biopolymer transporter Exbb	F: CGCCTATTTCAAGTTCTTCTCA
		R: GATACCCGCAGCGTCTTCAC
VM_09615	Aerobactin siderophore synthesis protein Iucb	F: TATGACCGTGGTATCCATTTGC
		R: AGAACGAGGCTCAAGCACAAC
VM_19925	PTS fructose transporter subunit IIC	F: AAAGCACCACTACAAGTAATCCC
		R: GCCAAGATACAAGCAATCCAAA
VM_09630	Aerobactin siderophore receptor Iuta	F: TATACCCCTTACTCCCAGTCTTC
		R: GTTGATGAGGTTTCCTGAGTTGTT
VM_16055	Transcriptional regulator	F: TTGGAACTAACGAAACAACGCTT
		R: AAATGACCATGATTGGAATAACCC
VM_20140	Putative heme utilization radical SAM enzyme Hutw	F: GCAGCATCGCCAACTTTCTACA
		R: ATAGCGGCATTAGCCAGTCAA
VM_00500	DNA polymerase I	F: CTCGCCATTGAAGGGGTAGAAG
		R: CAGGTGGAATACCGAACTTTTCA
VM_08940	Agglutination protein	F: CGTTCTCATCCCAATACCCTAC
		R: CGACATTGCCTTGAAAGTGATTA
VM_02390	Atpase	F: TTCGGGCTTTGGAACACTTATT
		R: TCATCCAGTTCATAATCGGCG
VM_12525	RNA polymerase sigma factor Rpos	F: CGAACCTACGCCAGAAGAAATC
		R: CGCCAATCGGTGTATCAACAG
VM_17305	Serine protease	F: TTATCCCTCTTTTGCCAGTTTG
		R: ATTCGGGTAATCATTTTCATCTTG
VM_08030	Amino acid ABC transporter substrate-binding protein	F: AATAACAGTTTGGCAGGGCTAC
		R: GGTTAATTCTTCATTCATGTTCTGTAC
VM_17630	Phosphodiesterase	F: CGGTATTGAGCCAACTGACTTC
		R: TTCAGCACCTCTTTACAACGGA
VM_07830	Transporter	F: AGTTACGCAAACCATCCTGTCT
		R: ACGAACAAGCCATTCCACG
VM_06090	Transcriptional regulator	F: ATTTACGAGTGGTGCCTGGATA
		R: TGATACCCTCTTTTTGTCTACTTGTT
VM_17635	Chemotaxis protein	F: CGGTATTGAGCCAACTGACTTC
		R: GCACCTCTTTACAACGGATTTCA
VM_05715	Prka family serine protein kinase	F: GCGACCCAAGAAGGTAACTACA
		R: GCCACTCGGATTCGTTCG
—	16S rRNA	F: ACTGACACTCAGATGCGAAAG
		R: TCTAGGTCACAACCTCCAAGTA
