# Supplementary material for: Transcriptome reveals the role of the htpG gene in mediating antibiotic resistance through cell envelope modulation in Vibrio mimicus SCCF01
Source: Front Microbiol. 2024 Jan 4;14:1295065. doi: 10.3389/fmicb.2023.1295065 (PMC10794384; doi:10.3389/fmicb.2023.1295065)
Supplement: Supplementary Table 2 — List of antibacterial agents and their targets. [file Table_2.XLS]

## Sheet: S Table 2
Cellular target	Class	Antibiotic [Abbreviation, Drug content (μg/tablet)]
Cell wall	Penicillines	Augmentine (AUG, 20/10), Piperacillin (PIP, 100), Carbenicillin (CARB, 100), Penicillin (PEN. 10U), Ampicillin (AMP, 10), Amoxicillin (AMX, 20)
	Carbapenems	Meropenem (MEM, 10), Imipenem (IPM, 10)
	Cephalosporins	Cefixime (CFX, 5), Cefradine (CEF, 30)
Cell membrane	Polypeptides	Polymyxin B (PMB, 300)
30S ribosomal subunit	Tetracyclines	Minocycline (MINO, 30), Doxycycline (DOX, 30)
	Aminoglycosides	Amikacin (AMK, 30), Tobramycin (TOB, 10), Neomycin (NEO, 30), Spectinomycin (SPEC, 100), Kanamycin (KAN, 30)
50S ribosomal subunit	Macrolides	Roxithromycin (RXM, 15), Azithromycin (AZM, 15)
	Chloramphenicol	Florfenicol (FLO, 30), Chloramphenicol (CHL, 30)
Dihydropteroate synthase	Sulfonamides	Sulfafurazole (SIX, 23.75), Cotrimoxazole (CTRXZ, 1.25/23.75)
DNA gyrase	Quinolones	Ciprofloxacin (CPFX, 5), Enrofloxacin (ENR, 5), Levofloxacin (LVFX, 5), Norfloxacin (NRF, 10)
RNA polymerase	Rifamycins	Rifampicin (RIF, 5)
Oxidoreductase	Nitrofuran	Furazolidone (FUR, 300)
