# Supplementary material for: Transcriptome reveals the role of the htpG gene in mediating antibiotic resistance through cell envelope modulation in Vibrio mimicus SCCF01
Source: Front Microbiol. 2024 Jan 4;14:1295065. doi: 10.3389/fmicb.2023.1295065 (PMC10794384; doi:10.3389/fmicb.2023.1295065)
Supplement: Supplementary Table 3 — Biochemical phenotype of test strains. [file Table_3.XLS]

## Sheet: S Table 3
Well Number	Indicator	Abbreviation	Content/well (mg)	WT	ΔhtpG	ΔhtpG/phtpG		Well Number	Indicator	Abbreviation	Content/well (mg)	WT	ΔhtpG	ΔhtpG/phtpG
2	Ala-phe-pro-arylamidase	APPA	0.0384	-	-	-		33	Saccharose/sucrose	SAC	0.3	-	-	-
3	Adonitol	ADO	0.1875	-	-	-		34	D-tagatose	dTAG	0.3	-	-	-
4	L-pyrrolydonyl-arylamidase	PyrA	0.018	+	+	+		35	D-trehalose	dTRE	0.3	+	+	+
5	L-arabitol	IARL	0.3	-	-	-		36	Citrate(sodium)	CIT	0.054	-	-	-
7	D-cellobiose	dCEL	0.3	-	-	-		37	Malonate	MNT	0.15	-	-	-
9	Beta-galactosidase	BGAL	0.036	+	+	+		39	5-keto-d-gluconate	5KG	0.3	-	-	-
10	H2S production	H2S	0.0024	-	-	-		40	L-lactate alkalinisation	ILAK	0.15	+	+	+
11	Beta-N-acetyl-glucosaminidase	BNAG	0.0408	+	+	+		41	Alpha-glucosidase	AGLU	0.036	-	-	-
12	Glutamyl arylamidase pNA	AGLTP	0.0324	-	-	-		42	Succinate alkalinisation	SUCT	0.15	+	+	-
13	D-glucose	DGLU	0.3	+	+	+		43	Beta-N-acetyl-galactosaminidase	NAGA	0.0306	+	+	+
14	Gamma-glutamyl-transferase	GGT	0.022 8	-	-	-		44	Alpha-galactosidase	AGAL	0.036	-	-	-
15	Fermentation/ glucose	OFF	0.45	-	-	-		45	Phosphatase	PHOS	0.0504	(-)	(+)	(-)
17	Beta-glucosidase	BGLU	0.036	-	-	-		46	Glycine arylamidase	GlyA	0.012	-	-	-
18	D-maltose	dMAL	0.3	+	+	+		47	Ornithine decarboxylase	ODC	0.3	+	-	-
19	D-mannitol	dMAN	0.1875	+	+	+		48	Lysine decarboxylase	LDC	0.15	-	-	-
20	D-mannose	dMNE	0.3	-	-	-		53	L-histidine assimilation	IHISA	0.087	-	-	-
21	Beta-xylosidase	BXYL	0.0324	-	-	-		56	Courmarate	CMT	0.126	-	+	+
22	Beta-alanine arylamidase pNA	BAlap	0.0174	-	-	-		57	Beta-glucoronidase	BGUR	0.0378	-	-	-
23	L-proline arylamidase	ProA	0.0234	-	-	-		58	O/129 resistance (comp.vibrio.)	O129R	0.0105	-	-	-
26	Lipase	LIP	0.0192	-	-	-		59	Glu-Gly-Arg-arylamidase	GGAA	0.0576	-	+	-
27	Palatinose	PLE	0.3	-	-	-		61	L-malate assimilation	IMLTa	0.042	-	-	-
29	Tyrosine arylamidase	TyrA	0.0276	+	+	-		62	Ellman	ELLM	0.03	+	+	+
31	Urease	URE	0.15	-	-	-		64	L-lactate assimilation	ILATa	0.186	-	-	-
32	D-sorbitol	dSOR	0.1875	-	-	-		Confidence level ( % )				0.99	0.96	0.96
Note：​The gray shaded area indicates a difference from the other two strains.
