# Supplementary material for: Transcriptome reveals the role of the htpG gene in mediating antibiotic resistance through cell envelope modulation in Vibrio mimicus SCCF01
Source: Front Microbiol. 2024 Jan 4;14:1295065. doi: 10.3389/fmicb.2023.1295065 (PMC10794384; doi:10.3389/fmicb.2023.1295065)
Supplement: Supplementary Table 4 — Partial annotation and expression level of all DEGs. [file Table_4.xls]

## Sheet: S Table 4
GO ID	Function Description	Category	Gene Number	Ratio in Study	Ratio in Pop	P-value Uncorrected	P-value Corrected
GO:0006099	tricarboxylic acid cycle	biological_process	12	12/356	15/2221	7.01932e-08	1.41088e-05
GO:0040011	locomotion	biological_process	31	31/356	70/2221	8.4544e-07	8.49667e-05
GO:0009055	electron transfer activity	molecular_function	20	20/356	43/2221	2.05323e-06	0.000137566
GO:0016491	oxidoreductase activity	molecular_function	58	58/356	203/2221	2.78721e-06	0.000140057
GO:0007165	signal transduction	biological_process	28	28/356	75/2221	5.93168e-06	0.000149034
GO:0042330	taxis	biological_process	17	17/356	36/2221	9.6076e-06	0.000193113
GO:0006935	chemotaxis	biological_process	17	17/356	36/2221	9.6076e-06	0.000193113
GO:0050794	regulation of cellular process	biological_process	52	52/356	186/2221	1.48048e-05	0.000228905
GO:0015453	oxidoreduction-driven active transmembrane transporter activity	molecular_function	7	7/356	8/2221	1.78352e-05	0.000256062
GO:0016655	oxidoreductase activity, acting on NAD(P)H, quinone or similar compound as acceptor	molecular_function	7	7/356	8/2221	1.78352e-05	0.000256062
GO:1990204	oxidoreductase complex	cellular_component	9	9/356	14/2221	6.00872e-05	0.00063566
GO:0065007	biological regulation	biological_process	58	58/356	225/2221	7.35085e-05	0.000703581
GO:0050789	regulation of biological process	biological_process	56	56/356	215/2221	7.76835e-05	0.000709745
GO:0016651	oxidoreductase activity, acting on NAD(P)H	molecular_function	8	8/356	12/2221	0.000110673	0.000855589
GO:0071978	bacterial-type flagellum-dependent swarming motility	biological_process	5	5/356	5/2221	0.000103327	0.000902986
GO:0098803	respiratory chain complex	cellular_component	5	5/356	5/2221	0.000103327	0.000902986
GO:0000104	succinate dehydrogenase activity	molecular_function	5	5/356	5/2221	0.000103327	0.000902986
GO:0020037	heme binding	molecular_function	12	12/356	25/2221	0.000171405	0.00127602
GO:0046906	tetrapyrrole binding	molecular_function	12	12/356	26/2221	0.000273002	0.00195976
GO:0071973	bacterial-type flagellum-dependent cell motility	biological_process	16	16/356	41/2221	0.000295058	0.00197689
GO:0030258	lipid modification	biological_process	4	4/356	4/2221	0.000650783	0.00396386
GO:0009062	fatty acid catabolic process	biological_process	4	4/356	4/2221	0.000650783	0.00396386
GO:0016675	oxidoreductase activity, acting on a heme group of donors	molecular_function	4	4/356	4/2221	0.000650783	0.00396386
GO:0072329	monocarboxylic acid catabolic process	biological_process	6	6/356	9/2221	0.000889629	0.00425751
GO:0046395	carboxylic acid catabolic process	biological_process	12	12/356	29/2221	0.00092625	0.00432968
GO:0016054	organic acid catabolic process	biological_process	12	12/356	29/2221	0.00092625	0.00432968
GO:0015980	energy derivation by oxidation of organic compounds	biological_process	7	7/356	12/2221	0.00097865	0.0043713
GO:0006814	sodium ion transport	biological_process	7	7/356	12/2221	0.00097865	0.0043713
GO:0001539	cilium or flagellum-dependent cell motility	biological_process	16	16/356	44/2221	0.00117111	0.00500836
GO:0097588	archaeal or bacterial-type flagellum-dependent cell motility	biological_process	16	16/356	44/2221	0.00117111	0.00500836
GO:0006928	movement of cell or subcellular component	biological_process	16	16/356	45/2221	0.00134808	0.00541927
GO:0048870	cell motility	biological_process	16	16/356	45/2221	0.00134808	0.00541927
GO:0009424	bacterial-type flagellum hook	cellular_component	6	6/356	10/2221	0.00192553	0.0073025
GO:0016627	oxidoreductase activity, acting on the CH-CH group of donors	molecular_function	9	9/356	20/2221	0.00204393	0.00760797
GO:0006091	generation of precursor metabolites and energy	biological_process	12	12/356	32/2221	0.00254847	0.0091472
GO:0016042	lipid catabolic process	biological_process	4	4/356	5/2221	0.00284061	0.00951603
GO:0044242	cellular lipid catabolic process	biological_process	4	4/356	5/2221	0.00284061	0.00951603
GO:0050136	NADH dehydrogenase (quinone) activity	molecular_function	4	4/356	5/2221	0.00284061	0.00951603
GO:0003955	NAD(P)H dehydrogenase (quinone) activity	molecular_function	4	4/356	5/2221	0.00284061	0.00951603
GO:0003954	NADH dehydrogenase activity	molecular_function	4	4/356	5/2221	0.00284061	0.00951603
GO:0035556	intracellular signal transduction	biological_process	15	15/356	44/2221	0.00274207	0.0096694
GO:0000160	phosphorelay signal transduction system	biological_process	15	15/356	44/2221	0.00274207	0.0096694
GO:0030001	metal ion transport	biological_process	9	9/356	22/2221	0.00449008	0.0115706
GO:0044282	small molecule catabolic process	biological_process	14	14/356	42/2221	0.00468792	0.0117784
GO:0006635	fatty acid beta-oxidation	biological_process	3	3/356	3/2221	0.00408905	0.0122672
GO:0009250	glucan biosynthetic process	biological_process	3	3/356	3/2221	0.00408905	0.0122672
GO:0019395	fatty acid oxidation	biological_process	3	3/356	3/2221	0.00408905	0.0122672
GO:0034440	lipid oxidation	biological_process	3	3/356	3/2221	0.00408905	0.0122672
GO:0030964	NADH dehydrogenase complex	cellular_component	3	3/356	3/2221	0.00408905	0.0122672
GO:0016615	malate dehydrogenase activity	molecular_function	3	3/356	3/2221	0.00408905	0.0122672
GO:0004129	cytochrome-c oxidase activity	molecular_function	3	3/356	3/2221	0.00408905	0.0122672
GO:0008137	NADH dehydrogenase (ubiquinone) activity	molecular_function	3	3/356	3/2221	0.00408905	0.0122672
GO:0050568	protein-glutamine glutaminase activity	molecular_function	3	3/356	3/2221	0.00408905	0.0122672
GO:0022900	electron transport chain	biological_process	6	6/356	12/2221	0.00636011	0.0154022
GO:0016635	oxidoreductase activity, acting on the CH-CH group of donors, quinone or related compound as acceptor	molecular_function	4	4/356	6/2221	0.00744556	0.0176066
GO:0004672	protein kinase activity	molecular_function	12	12/356	35/2221	0.00806544	0.0186339
GO:0044264	cellular polysaccharide metabolic process	biological_process	6	6/356	13/2221	0.0102419	0.0226223
GO:0050660	flavin adenine dinucleotide binding	molecular_function	8	8/356	21/2221	0.0119934	0.0245987
GO:0000155	phosphorelay sensor kinase activity	molecular_function	9	9/356	25/2221	0.0118088	0.0247247
GO:0140299	small molecule sensor activity	molecular_function	9	9/356	25/2221	0.0118088	0.0247247
GO:0045333	cellular respiration	biological_process	5	5/356	10/2221	0.0129103	0.0259496
GO:1902494	catalytic complex	cellular_component	11	11/356	33/2221	0.0135708	0.0270073
GO:0022904	respiratory electron transport chain	biological_process	4	4/356	7/2221	0.0151919	0.0280143
GO:0006073	cellular glucan metabolic process	biological_process	3	3/356	4/2221	0.0144039	0.0281085
GO:0044042	glucan metabolic process	biological_process	3	3/356	4/2221	0.0144039	0.0281085
GO:0016408	C-acyltransferase activity	molecular_function	3	3/356	4/2221	0.0144039	0.0281085
GO:0042995	cell projection	cellular_component	6	6/356	14/2221	0.01555	0.0284141
GO:0009288	bacterial-type flagellum	cellular_component	6	6/356	14/2221	0.01555	0.0284141
GO:0006631	fatty acid metabolic process	biological_process	8	8/356	22/2221	0.016281	0.0284563
GO:0045454	cell redox homeostasis	biological_process	4	4/356	8/2221	0.0265926	0.0305435
GO:0030030	cell projection organization	biological_process	10	10/356	30/2221	0.0196798	0.0319002
GO:0044248	cellular catabolic process	biological_process	17	17/356	61/2221	0.0194902	0.0321109
GO:0044781	bacterial-type flagellum organization	biological_process	9	9/356	27/2221	0.0288353	0.0329313
GO:0004673	protein histidine kinase activity	molecular_function	9	9/356	27/2221	0.0288353	0.0329313
GO:0098796	membrane protein complex	cellular_component	13	13/356	44/2221	0.0207798	0.0331488
GO:0060089	molecular transducer activity	molecular_function	7	7/356	20/2221	0.0300119	0.0338899
GO:0009060	aerobic respiration	biological_process	3	3/356	5/2221	0.0317488	0.0354528
GO:0016661	oxidoreductase activity, acting on other nitrogenous compounds as donors	molecular_function	3	3/356	5/2221	0.0317488	0.0354528
GO:0016903	oxidoreductase activity, acting on the aldehyde or oxo group of donors	molecular_function	6	6/356	15/2221	0.0224976	0.0356064
GO:0016775	phosphotransferase activity, nitrogenous group as acceptor	molecular_function	9	9/356	28/2221	0.0329098	0.0361468
GO:0009056	catabolic process	biological_process	21	21/356	86/2221	0.0358265	0.0383039
GO:0006112	energy reserve metabolic process	biological_process	2	2/356	2/2221	0.0256317	0.0387366
GO:0006119	oxidative phosphorylation	biological_process	2	2/356	2/2221	0.0256317	0.0387366
GO:0019216	regulation of lipid metabolic process	biological_process	2	2/356	2/2221	0.0256317	0.0387366
GO:0006105	succinate metabolic process	biological_process	2	2/356	2/2221	0.0256317	0.0387366
GO:0051049	regulation of transport	biological_process	2	2/356	2/2221	0.0256317	0.0387366
GO:0006482	protein demethylation	biological_process	2	2/356	2/2221	0.0256317	0.0387366
GO:0042619	poly-hydroxybutyrate biosynthetic process	biological_process	2	2/356	2/2221	0.0256317	0.0387366
GO:0032879	regulation of localization	biological_process	2	2/356	2/2221	0.0256317	0.0387366
GO:0046459	short-chain fatty acid metabolic process	biological_process	2	2/356	2/2221	0.0256317	0.0387366
GO:0015976	carbon utilization	biological_process	2	2/356	2/2221	0.0256317	0.0387366
GO:0008214	protein dealkylation	biological_process	2	2/356	2/2221	0.0256317	0.0387366
GO:0018277	protein deamination	biological_process	2	2/356	2/2221	0.0256317	0.0387366
GO:0019336	phenol-containing compound catabolic process	biological_process	2	2/356	2/2221	0.0256317	0.0387366
GO:0010565	regulation of cellular ketone metabolic process	biological_process	2	2/356	2/2221	0.0256317	0.0387366
GO:0005977	glycogen metabolic process	biological_process	2	2/356	2/2221	0.0256317	0.0387366
GO:0005978	glycogen biosynthetic process	biological_process	2	2/356	2/2221	0.0256317	0.0387366
GO:0019541	propionate metabolic process	biological_process	2	2/356	2/2221	0.0256317	0.0387366
GO:1901441	poly(hydroxyalkanoate) biosynthetic process	biological_process	2	2/356	2/2221	0.0256317	0.0387366
GO:1901440	poly(hydroxyalkanoate) metabolic process	biological_process	2	2/356	2/2221	0.0256317	0.0387366
GO:0062012	regulation of small molecule metabolic process	biological_process	2	2/356	2/2221	0.0256317	0.0387366
GO:1901023	4-hydroxyphenylacetate catabolic process	biological_process	2	2/356	2/2221	0.0256317	0.0387366
GO:1901022	4-hydroxyphenylacetate metabolic process	biological_process	2	2/356	2/2221	0.0256317	0.0387366
GO:0042618	poly-hydroxybutyrate metabolic process	biological_process	2	2/356	2/2221	0.0256317	0.0387366
GO:0045281	succinate dehydrogenase complex	cellular_component	2	2/356	2/2221	0.0256317	0.0387366
GO:0036440	citrate synthase activity	molecular_function	2	2/356	2/2221	0.0256317	0.0387366
GO:0018800	5-oxopent-3-ene-1,2,5-tricarboxylate decarboxylase activity	molecular_function	2	2/356	2/2221	0.0256317	0.0387366
GO:0004070	aspartate carbamoyltransferase activity	molecular_function	2	2/356	2/2221	0.0256317	0.0387366
GO:1901567	fatty acid derivative binding	molecular_function	2	2/356	2/2221	0.0256317	0.0387366
GO:0102040	fumarate reductase (menaquinone)	molecular_function	2	2/356	2/2221	0.0256317	0.0387366
GO:0004645	1,4-alpha-oligoglucan phosphorylase activity	molecular_function	2	2/356	2/2221	0.0256317	0.0387366
GO:0003988	acetyl-CoA C-acyltransferase activity	molecular_function	2	2/356	2/2221	0.0256317	0.0387366
GO:0008984	protein-glutamate methylesterase activity	molecular_function	2	2/356	2/2221	0.0256317	0.0387366
GO:0008983	protein-glutamate O-methyltransferase activity	molecular_function	2	2/356	2/2221	0.0256317	0.0387366
GO:0004471	malate dehydrogenase (decarboxylating) (NAD+) activity	molecular_function	2	2/356	2/2221	0.0256317	0.0387366
GO:0004470	malic enzyme activity	molecular_function	2	2/356	2/2221	0.0256317	0.0387366
GO:0008177	succinate dehydrogenase (ubiquinone) activity	molecular_function	2	2/356	2/2221	0.0256317	0.0387366
GO:0008940	nitrate reductase activity	molecular_function	2	2/356	2/2221	0.0256317	0.0387366
GO:0051723	protein methylesterase activity	molecular_function	2	2/356	2/2221	0.0256317	0.0387366
GO:0120227	acyl-CoA binding	molecular_function	2	2/356	2/2221	0.0256317	0.0387366
GO:0000062	fatty-acyl-CoA binding	molecular_function	2	2/356	2/2221	0.0256317	0.0387366
GO:0042592	homeostatic process	biological_process	6	6/356	17/2221	0.0419944	0.0428471
GO:0005976	polysaccharide metabolic process	biological_process	6	6/356	17/2221	0.0419944	0.0428471
GO:0009425	bacterial-type flagellum basal body	cellular_component	8	8/356	24/2221	0.0427271	0.0431565
GO:0005506	iron ion binding	molecular_function	8	8/356	24/2221	0.0427271	0.0431565
GO:0034637	cellular carbohydrate biosynthetic process	biological_process	4	4/356	9/2221	0.0419324	0.0432227
GO:0033692	cellular polysaccharide biosynthetic process	biological_process	4	4/356	9/2221	0.0419324	0.0432227
GO:0006525	arginine metabolic process	biological_process	5	5/356	13/2221	0.0436329	0.0436329
