# Supplementary material for: Transcriptome reveals the role of the htpG gene in mediating antibiotic resistance through cell envelope modulation in Vibrio mimicus SCCF01
Source: Front Microbiol. 2024 Jan 4;14:1295065. doi: 10.3389/fmicb.2023.1295065 (PMC10794384; doi:10.3389/fmicb.2023.1295065)
Supplement: Supplementary Table 5 — Go enrichment analysis of up-regulated mRNA. [file Table_5.xls]

## Sheet: S Table 5
Pathway ID	Pathway Description	Gene Number	Ratio in study	Ratio in pop	P-value	Corrected P-value
map02020	Two-component system	86	86/749	177/2603	0	0
map00020	Citrate cycle (TCA cycle)	18	18/749	22/2603	0	0
map02030	Bacterial chemotaxis	40	40/749	72/2603	0	0.0001
map02025	Biofilm formation - Pseudomonas aeruginosa	20	20/749	33/2603	0.0001	0.0052
map00071	Fatty acid degradation	10	10/749	13/2603	0.0004	0.0144
map00380	Tryptophan metabolism	7	7/749	8/2603	0.001	0.0266
map00650	Butanoate metabolism	16	16/749	28/2603	0.0015	0.0352
map02040	Flagellar assembly	37	37/749	85/2603	0.0023	0.0467
map00280	Valine, leucine and isoleucine degradation	7	7/749	9/2603	0.0032	0.0599
map04621	NOD-like receptor signaling pathway	6	6/749	8/2603	0.0089	0.106
map00190	Oxidative phosphorylation	16	16/749	32/2603	0.0087	0.1112
map05132	Salmonella infection	7	7/749	10/2603	0.0081	0.1126
map00997	Biosynthesis of various secondary metabolites - part 3	4	4/749	4/2603	0.0068	0.1132
map00281	Geraniol degradation	4	4/749	4/2603	0.0068	0.1132
map00620	Pyruvate metabolism	22	22/749	49/2603	0.0112	0.1159
map00720	Carbon fixation pathways in prokaryotes	15	15/749	30/2603	0.011	0.1215
map05134	Legionellosis	6	6/749	9/2603	0.0203	0.1986
map00362	Benzoate degradation	5	5/749	7/2603	0.0238	0.2199
map01053	Biosynthesis of siderophore group nonribosomal peptides	5	5/749	7/2603	0.0238	0.2199
map04626	Plant-pathogen interaction	6	6/749	12/2603	0.0989	0.4974
map00010	Glycolysis / Gluconeogenesis	13	13/749	35/2603	0.1794	0.6924
map00030	Pentose phosphate pathway	10	10/749	27/2603	0.2258	0.6942
map00040	Pentose and glucuronate interconversions	4	4/749	14/2603	0.6069	0.8538
map00051	Fructose and mannose metabolism	7	7/749	20/2603	0.3452	0.6366
map00052	Galactose metabolism	8	8/749	25/2603	0.434	0.7583
map00061	Fatty acid biosynthesis	2	2/749	18/2603	0.9819	1
map00130	Ubiquinone and other terpenoid-quinone biosynthesis	3	3/749	20/2603	0.9553	1
map00220	Arginine biosynthesis	6	6/749	16/2603	0.3	0.6149
map00230	Purine metabolism	12	12/749	66/2603	0.9839	1
map00240	Pyrimidine metabolism	9	9/749	39/2603	0.8337	0.9957
map00250	Alanine, aspartate and glutamate metabolism	11	11/749	33/2603	0.3406	0.6353
map00260	Glycine, serine and threonine metabolism	6	6/749	38/2603	0.9804	1
map00261	Monobactam biosynthesis	3	3/749	12/2603	0.7173	0.923
map00270	Cysteine and methionine metabolism	7	7/749	37/2603	0.9406	1
map00290	Valine, leucine and isoleucine biosynthesis	1	1/749	14/2603	0.9915	1
map00300	Lysine biosynthesis	2	2/749	16/2603	0.9676	1
map00310	Lysine degradation	5	5/749	10/2603	0.1296	0.6148
map00330	Arginine and proline metabolism	7	7/749	15/2603	0.1085	0.5298
map00340	Histidine metabolism	5	5/749	12/2603	0.2443	0.6758
map00350	Tyrosine metabolism	9	9/749	24/2603	0.2307	0.6838
map00360	Phenylalanine metabolism	3	3/749	9/2603	0.5043	0.7408
map00400	Phenylalanine, tyrosine and tryptophan biosynthesis	3	3/749	21/2603	0.9653	1
map00405	Phenazine biosynthesis	2	2/749	2/2603	0.0827	0.5281
map00410	beta-Alanine metabolism	2	2/749	4/2603	0.3267	0.638
map00430	Taurine and hypotaurine metabolism	3	3/749	6/2603	0.2331	0.679
map00440	Phosphonate and phosphinate metabolism	1	1/749	2/2603	0.4928	0.802
map00450	Selenocompound metabolism	3	3/749	10/2603	0.5842	0.836
map00460	Cyanoamino acid metabolism	2	2/749	5/2603	0.4465	0.7641
map00480	Glutathione metabolism	5	5/749	17/2603	0.5683	0.8203
map00500	Starch and sucrose metabolism	8	8/749	25/2603	0.434	0.7583
map00520	Amino sugar and nucleotide sugar metabolism	9	9/749	49/2603	0.9676	1
map00540	Lipopolysaccharide biosynthesis	1	1/749	22/2603	0.9994	0.9994
map00541	O-Antigen nucleotide sugar biosynthesis	1	1/749	13/2603	0.988	1
map00550	Peptidoglycan biosynthesis	3	3/749	20/2603	0.9553	1
map00561	Glycerolipid metabolism	2	2/749	8/2603	0.7201	0.9125
map00564	Glycerophospholipid metabolism	7	7/749	20/2603	0.3452	0.6366
map00592	alpha-Linolenic acid metabolism	2	2/749	2/2603	0.0827	0.5281
map00600	Sphingolipid metabolism	1	1/749	4/2603	0.7429	0.9342
map00603	Glycosphingolipid biosynthesis - globo and isoglobo series	1	1/749	5/2603	0.817	0.9827
map00625	Chloroalkane and chloroalkene degradation	2	2/749	3/2603	0.2006	0.757
map00626	Naphthalene degradation	2	2/749	3/2603	0.2006	0.757
map00627	Aminobenzoate degradation	1	1/749	2/2603	0.4928	0.802
map00630	Glyoxylate and dicarboxylate metabolism	9	9/749	27/2603	0.3675	0.6631
map00640	Propanoate metabolism	11	11/749	26/2603	0.0971	0.5038
map00642	Ethylbenzene degradation	2	2/749	2/2603	0.0827	0.5281
map00660	C5-Branched dibasic acid metabolism	1	1/749	9/2603	0.9531	1
map00680	Methane metabolism	6	6/749	29/2603	0.8825	1
map00710	Carbon fixation in photosynthetic organisms	7	7/749	16/2603	0.147	0.6597
map00730	Thiamine metabolism	1	1/749	13/2603	0.988	1
map00740	Riboflavin metabolism	1	1/749	11/2603	0.9763	1
map00760	Nicotinate and nicotinamide metabolism	3	3/749	24/2603	0.9842	1
map00770	Pantothenate and CoA biosynthesis	1	1/749	18/2603	0.9978	1
map00780	Biotin metabolism	4	4/749	11/2603	0.3944	0.7041
map00790	Folate biosynthesis	7	7/749	25/2603	0.6095	0.8502
map00860	Porphyrin and chlorophyll metabolism	2	2/749	22/2603	0.9945	1
map00900	Terpenoid backbone biosynthesis	3	3/749	12/2603	0.7173	0.923
map00903	Limonene and pinene degradation	2	2/749	2/2603	0.0827	0.5281
map00908	Zeatin biosynthesis	1	1/749	1/2603	0.2877	0.7582
map00910	Nitrogen metabolism	6	6/749	13/2603	0.1406	0.6485
map00920	Sulfur metabolism	8	8/749	22/2603	0.2826	0.7567
map00930	Caprolactam degradation	2	2/749	2/2603	0.0827	0.5281
map00940	Phenylpropanoid biosynthesis	1	1/749	2/2603	0.4928	0.802
map00970	Aminoacyl-tRNA biosynthesis	2	2/749	27/2603	0.9988	1
map00983	Drug metabolism - other enzymes	3	3/749	13/2603	0.7702	0.9471
map01051	Biosynthesis of ansamycins	1	1/749	2/2603	0.4928	0.802
map01501	beta-Lactam resistance	6	6/749	21/2603	0.5906	0.8379
map01502	Vancomycin resistance	2	2/749	7/2603	0.6443	0.8489
map01503	Cationic antimicrobial peptide (CAMP) resistance	8	8/749	21/2603	0.2353	0.662
map01524	Platinum drug resistance	1	1/749	2/2603	0.4928	0.802
map02010	ABC transporters	39	39/749	132/2603	0.4544	0.7468
map02024	Quorum sensing	21	21/749	63/2603	0.2487	0.6769
map02026	Biofilm formation - Escherichia coli	11	11/749	30/2603	0.2209	0.6918
map02060	Phosphotransferase system (PTS)	9	9/749	43/2603	0.9094	1
map03010	Ribosome	12	12/749	56/2603	0.9191	1
map03018	RNA degradation	5	5/749	19/2603	0.6779	0.8791
map03020	RNA polymerase	1	1/749	4/2603	0.7429	0.9342
map03030	DNA replication	2	2/749	18/2603	0.9819	1
map03060	Protein export	4	4/749	18/2603	0.8072	0.9781
map03070	Bacterial secretion system	11	11/749	45/2603	0.7896	0.9638
map03320	PPAR signaling pathway	2	2/749	5/2603	0.4465	0.7641
map03410	Base excision repair	2	2/749	13/2603	0.9246	1
map03420	Nucleotide excision repair	3	3/749	8/2603	0.417	0.7364
map03430	Mismatch repair	2	2/749	22/2603	0.9945	1
map03440	Homologous recombination	2	2/749	27/2603	0.9988	1
map04013	MAPK signaling pathway - fly	1	1/749	2/2603	0.4928	0.802
map04016	MAPK signaling pathway - plant	1	1/749	3/2603	0.6388	0.8837
map04066	HIF-1 signaling pathway	2	2/749	5/2603	0.4465	0.7641
map04068	FoxO signaling pathway	1	1/749	3/2603	0.6388	0.8837
map04070	Phosphatidylinositol signaling system	2	2/749	4/2603	0.3267	0.638
map04072	Phospholipase D signaling pathway	1	1/749	1/2603	0.2877	0.7582
map04112	Cell cycle - Caulobacter	4	4/749	15/2603	0.6668	0.8716
map04122	Sulfur relay system	3	3/749	18/2603	0.9267	1
map04141	Protein processing in endoplasmic reticulum	1	1/749	1/2603	0.2877	0.7582
map04146	Peroxisome	4	4/749	10/2603	0.3178	0.6434
map04151	PI3K-Akt signaling pathway	1	1/749	1/2603	0.2877	0.7582
map04152	AMPK signaling pathway	2	2/749	3/2603	0.2006	0.757
map04211	Longevity regulating pathway	1	1/749	3/2603	0.6388	0.8837
map04212	Longevity regulating pathway - worm	3	3/749	7/2603	0.3252	0.6504
map04213	Longevity regulating pathway - multiple species	3	3/749	5/2603	0.147	0.6423
map04216	Ferroptosis	1	1/749	4/2603	0.7429	0.9342
map04217	Necroptosis	2	2/749	4/2603	0.3267	0.638
map04260	Cardiac muscle contraction	2	2/749	3/2603	0.2006	0.757
map04361	Axon regeneration	1	1/749	1/2603	0.2877	0.7582
map04612	Antigen processing and presentation	1	1/749	1/2603	0.2877	0.7582
map04657	IL-17 signaling pathway	1	1/749	1/2603	0.2877	0.7582
map04659	Th17 cell differentiation	1	1/749	1/2603	0.2877	0.7582
map04714	Thermogenesis	3	3/749	6/2603	0.2331	0.679
map04910	Insulin signaling pathway	2	2/749	2/2603	0.0827	0.5281
map04914	Progesterone-mediated oocyte maturation	1	1/749	1/2603	0.2877	0.7582
map04915	Estrogen signaling pathway	1	1/749	1/2603	0.2877	0.7582
map04917	Prolactin signaling pathway	1	1/749	2/2603	0.4928	0.802
map04920	Adipocytokine signaling pathway	1	1/749	3/2603	0.6388	0.8837
map04922	Glucagon signaling pathway	4	4/749	6/2603	0.0609	0.5059
map04930	Type II diabetes mellitus	2	2/749	3/2603	0.2006	0.757
map04931	Insulin resistance	1	1/749	3/2603	0.6388	0.8837
map04932	Non-alcoholic fatty liver disease	2	2/749	3/2603	0.2006	0.757
map04934	Cushing syndrome	1	1/749	1/2603	0.2877	0.7582
map04940	Type I diabetes mellitus	1	1/749	1/2603	0.2877	0.7582
map04975	Fat digestion and absorption	1	1/749	1/2603	0.2877	0.7582
map04976	Bile secretion	1	1/749	1/2603	0.2877	0.7582
map04978	Mineral absorption	1	1/749	2/2603	0.4928	0.802
map05010	Alzheimer disease	3	3/749	5/2603	0.147	0.6423
map05012	Parkinson disease	3	3/749	4/2603	0.0746	0.5383
map05014	Amyotrophic lateral sclerosis	3	3/749	5/2603	0.147	0.6423
map05016	Huntington disease	4	4/749	6/2603	0.0609	0.5059
map05020	Prion disease	3	3/749	4/2603	0.0746	0.5383
map05022	Pathways of neurodegeneration - multiple diseases	3	3/749	5/2603	0.147	0.6423
map05111	Biofilm formation - Vibrio cholerae	28	28/749	85/2603	0.2272	0.6858
map05130	Pathogenic Escherichia coli infection	1	1/749	2/2603	0.4928	0.802
map05131	Shigellosis	4	4/749	6/2603	0.0609	0.5059
map05133	Pertussis	1	1/749	3/2603	0.6388	0.8837
map05146	Amoebiasis	1	1/749	1/2603	0.2877	0.7582
map05152	Tuberculosis	2	2/749	5/2603	0.4465	0.7641
map05165	Human papillomavirus infection	2	2/749	3/2603	0.2006	0.757
map05200	Pathways in cancer	2	2/749	3/2603	0.2006	0.757
map05203	Viral carcinogenesis	2	2/749	3/2603	0.2006	0.757
map05207	Chemical carcinogenesis - receptor activation	1	1/749	2/2603	0.4928	0.802
map05208	Chemical carcinogenesis - reactive oxygen species	4	4/749	8/2603	0.1721	0.6803
map05211	Renal cell carcinoma	1	1/749	1/2603	0.2877	0.7582
map05215	Prostate cancer	1	1/749	1/2603	0.2877	0.7582
map05230	Central carbon metabolism in cancer	3	3/749	7/2603	0.3252	0.6504
map05231	Choline metabolism in cancer	1	1/749	1/2603	0.2877	0.7582
map05340	Primary immunodeficiency	1	1/749	2/2603	0.4928	0.802
map05415	Diabetic cardiomyopathy	3	3/749	9/2603	0.5043	0.7408
map05417	Lipid and atherosclerosis	3	3/749	4/2603	0.0746	0.5383
map05418	Fluid shear stress and atherosclerosis	2	2/749	4/2603	0.3267	0.638
