# Supplementary material for: Transcriptome reveals the role of the htpG gene in mediating antibiotic resistance through cell envelope modulation in Vibrio mimicus SCCF01
Source: Front Microbiol. 2024 Jan 4;14:1295065. doi: 10.3389/fmicb.2023.1295065 (PMC10794384; doi:10.3389/fmicb.2023.1295065)
Supplement: Supplementary Table 6 — KEGG enrichment analysis of all DEGs. [file Table_6.xlsx]

## Sheet: S Table 6
Gene_id	Gene description	FC(ΔhtpG/WT)	Log2FC(ΔhtpG/WT)	Pvalue	Padjust	Regulate	Type	WT-1	WT-2	WT-3	ΔhtpG-1	ΔhtpG-2	ΔhtpG-3	WT	ΔhtpG	NR_description	GO_term	Pathway_id	Pathway_definition
VM_20020	hypothetical protein	662.367	9.37149	4.66043e-75	1.91217e-71	up	mRNA	10.57	1.43	5.09	4742.17	2495.7	4829.48	5.69667	4022.45	MULTISPECIES: hypothetical protein [Vibrio]	------	------	------
VM_19935	transcriptional regulator	0.018	-5.75648	2.66651e-65	5.47034e-62	down	mRNA	759.02	345.6	499.24	13.18	16.75	11.37	534.62	13.7667	DeoR/GlpR family DNA-binding transcription regulator [Vibrio mimicus]	MF:transcription factor activity, sequence-specific DNA binding;MF:DNA binding;	------	------
VM_18475	hydrolase	0.019	-5.68982	1.81457e-64	2.48172e-61	down	mRNA	227.68	96.26	206.42	2.75	5.91	5.88	176.787	4.84667	alanyl-tRNA editing protein [Vibrio mimicus]	------	map00970	Aminoacyl-tRNA biosynthesis
VM_05205	hypothetical protein	72.453	6.17897	3.50983e-58	3.60021e-55	up	mRNA	12.79	5.55	11.66	839	841.82	1181.92	10	954.247	hypothetical protein [Vibrio mimicus]	------	------	------
VM_17635	chemotaxis protein	22.342	4.48172	2.89877e-53	2.37873e-50	up	mRNA	3.89	1.11	2.82	64.66	78.97	74.61	2.60667	72.7467	methyl-accepting chemotaxis protein [Vibrio mimicus]	BP:signal transduction;CC:integral component of membrane;	------	------
VM_05715	PrkA family serine protein kinase	63.701	5.99326	8.60042e-49	5.88126e-46	up	mRNA	3.64	1.6	3.09	159.38	203.45	350.03	2.77667	237.62	MULTISPECIES: PrkA family serine protein kinase [Vibrio]	MF:protein kinase activity;	------	------
VM_01840	pyridine nucleotide-disulfide oxidoreductase	36.205	5.17811	1.93678e-42	1.13523e-39	up	mRNA	7.05	1.72	4.99	145.63	179.39	282.77	4.58667	202.597	NAD(P)/FAD-dependent oxidoreductase [Vibrio mimicus]	------	map00920	Sulfur metabolism
VM_06090	transcriptional regulator	19.535	4.28796	1.07869e-39	5.53234e-37	up	mRNA	6.86	2.21	4.56	110.45	126.49	100.34	4.54333	112.427	LysR family transcriptional regulator [Vibrio mimicus]	MF:transcription factor activity, sequence-specific DNA binding;	------	------
VM_09955	hypothetical protein	24.102	4.59108	3.27012e-39	1.49081e-36	up	mRNA	8.33	3.2	6.47	148.71	193.29	227.49	6	189.83	CBS domain-containing protein [Vibrio mimicus]	------	------	------
VM_05705	SpoVR family protein	54.527	5.7689	5.62553e-39	2.30816e-36	up	mRNA	5.03	3.51	2.89	266.22	323.2	347.85	3.81	312.423	MULTISPECIES: SpoVR family protein [Vibrio]	------	------	------
VM_19605	diguanylate cyclase	16.048	4.00436	6.50376e-38	2.4259e-35	up	mRNA	9.35	2.02	5.32	99.04	118.39	104.19	5.56333	107.207	GGDEF domain-containing protein [Vibrio mimicus]	CC:integral component of membrane;	------	------
VM_08635	chemotaxis protein	14.366	3.84457	1.75342e-37	5.99522e-35	up	mRNA	9.2	1.65	4.81	67.4	105.52	95.68	5.22	89.5333	methyl-accepting chemotaxis protein [Vibrio mimicus]	BP:signal transduction;CC:integral component of membrane;CC:plasma membrane;	map02030;map02020	Bacterial chemotaxis;Two-component system
VM_18480	hypothetical protein	0.015	-6.09861	4.13635e-37	1.30549e-34	down	mRNA	183.73	56.6	157.31	0.63	3.75	3.76	132.547	2.71333	2OG-Fe(II) oxygenase [Vibrio mimicus]	------	------	------
VM_16755	phasin family protein	71.57	6.16128	2.44451e-36	6.7961e-34	up	mRNA	10.01	4.1	4.83	532.32	376.99	819.03	6.31333	576.113	MULTISPECIES: phasin family protein [Vibrio]	------	------	------
VM_06085	hypothetical protein	24.656	4.62388	2.48456e-36	6.7961e-34	up	mRNA	5.84	1.85	3.39	122.65	120.53	96.29	3.69333	113.157	tripartite tricarboxylate transporter substrate binding protein [Vibrio mimicus]	------	map02020	Two-component system
VM_03255	phosphohydrolase	25.524	4.67381	8.46286e-35	2.1702e-32	up	mRNA	6.81	3	4.16	110.76	157.36	218.09	4.65667	162.07	HD-GYP domain-containing protein [Vibrio mimicus]	------	------	------
VM_10215	molecular chaperone HtpG	0	-14.647	4.2195e-32	1.01839e-29	down	mRNA	83.56	27.27	101.61	0	0	0	70.8133	0	molecular chaperone HtpG [Vibrio mimicus]	BP:protein folding;CC:cytoplasm;MF:unfolded protein binding;MF:ATPase activity;MF:ATP binding;	map05207;map05215;map04657;map05200;map04914;map04659;map04151;map04915;map04621;map04626;map05418;map05132;map05417;map04217;map04612;map04141	Chemical carcinogenesis - receptor activation;Prostate cancer;IL-17 signaling pathway;Pathways in cancer;Progesterone-mediated oocyte maturation;Th17 cell differentiation;PI3K-Akt signaling pathway;Estrogen signaling pathway;NOD-like receptor signaling pathway;Plant-pathogen interaction;Fluid shear stress and atherosclerosis;Salmonella infection;Lipid and atherosclerosis;Necroptosis;Antigen proce…
VM_00030	hypothetical protein	0.009	-6.83451	8.32026e-32	1.89656e-29	down	mRNA	1567.63	690.63	1349.83	3.04	11.98	31.97	1202.7	15.6633	hypothetical protein VM_00030 [Vibrio mimicus]	------	------	------
VM_05710	hypothetical protein	23.404	4.54871	2.2395e-31	4.83615e-29	up	mRNA	3.35	0.57	2.11	43.1	53.49	70.76	2.01	55.7833	YeaH/YhbH family protein [Vibrio mimicus]	------	------	------
VM_18465	hypothetical protein	0.01	-6.64049	3.50525e-30	7.19102e-28	down	mRNA	67.22	26.53	84.55	0.5	1	1.01	59.4333	0.836667	FAD/NAD(P)-binding protein [Vibrio mimicus]	------	------	------
VM_19940	SM-20 protein	0.041	-4.62514	2.67716e-28	4.9929e-26	down	mRNA	150	99.22	106.51	3.98	11.83	7.75	118.577	7.85333	2OG-Fe(II) oxygenase [Vibrio mimicus]	MF:L-ascorbic acid binding;MF:iron ion binding;MF:oxidoreductase activity, acting on paired donors, with incorporation or reduction of molecular oxygen;MF:dioxygenase activity;	------	------
VM_18470	threonine transporter RhtB	0.035	-4.85241	5.51061e-28	9.83046e-26	down	mRNA	170.22	65.19	152.58	2.63	13.91	4.16	129.33	6.9	LysE family translocator [Vibrio mimicus]	------	------	------
VM_07990	diguanylate cyclase	10.738	3.42465	9.6441e-27	1.64874e-24	up	mRNA	13.02	3.32	6.57	84.29	100.86	115.45	7.63667	100.2	diguanylate cyclase [Vibrio mimicus]	BP:signal transduction;CC:integral component of membrane;	map02025	Biofilm formation - Pseudomonas aeruginosa
VM_14950	hypothetical protein	0.052	-4.25542	8.84972e-26	1.45242e-23	down	mRNA	94.68	22.12	57.51	1.43	5.88	4.85	58.1033	4.05333	hypothetical protein VM_14950 [Vibrio mimicus]	------	------	------
VM_06165	type II secretion protein	11.421	3.51357	1.34324e-25	2.11974e-23	up	mRNA	7.45	1.95	3.13	43.62	65.64	69.82	4.17667	59.6933	type II secretion protein [Vibrio mimicus]	------	------	------
VM_19930	1-phosphofructokinase	0.007	-7.12953	6.03712e-25	9.17419e-23	down	mRNA	102.09	118.67	78.57	0.27	3.34	0.89	99.7767	1.5	1-phosphofructokinase [Vibrio mimicus]	BP:carbohydrate metabolic process;MF:phosphotransferase activity, alcohol group as acceptor;MF:kinase activity;	map00680;map00010;map00030;map00051;map00052	Methane metabolism;Glycolysis / Gluconeogenesis;Pentose phosphate pathway;Fructose and mannose metabolism;Galactose metabolism
VM_18715	diguanylate cyclase	16.052	4.00468	1.29648e-24	1.89981e-22	up	mRNA	12.61	7.69	10.74	177.2	242.59	307.56	10.3467	242.45	bifunctional diguanylate cyclase/phosphodiesterase [Vibrio mimicus]	------	------	------
VM_09445	hypothetical protein	11.212	3.48695	1.45084e-23	2.05269e-21	up	mRNA	7.62	3.28	5.5	66.32	81.32	98.4	5.46667	82.0133	HDOD domain-containing protein [Vibrio mimicus]	------	------	------
VM_07255	molybdopterin-guanine dinucleotide biosynthesis protein A	16.176	4.01579	9.60633e-23	1.31383e-20	up	mRNA	81.87	34.27	57.67	1486.4	1305.85	926.78	57.9367	1239.68	CPXCG motif-containing cysteine-rich protein [Vibrio mimicus]	------	------	------
VM_07830	transporter	22.231	4.47452	4.54199e-22	6.01154e-20	up	mRNA	4.12	0.45	1.95	49.2	93.62	30.63	2.17333	57.8167	tripartite tricarboxylate transporter substrate binding protein [Vibrio mimicus]	------	map02020	Two-component system
VM_08030	amino acid ABC transporter substrate-binding protein	16.226	4.02023	1.09736e-21	1.40703e-19	up	mRNA	8.08	1.92	5.96	59.63	97.45	164.29	5.32	107.123	amino acid ABC transporter substrate-binding protein [Vibrio mimicus]	------	map02010	ABC transporters
VM_03435	transcriptional regulator BolA	14.837	3.89111	1.56453e-21	1.94524e-19	up	mRNA	12.85	3.56	4.58	97.34	129.98	163.01	6.99667	130.11	BolA/IbaG family iron-sulfur metabolism protein [Vibrio mimicus]	------	------	------
VM_09440	two-component system response regulator	8.805	3.1383	2.05792e-21	2.48343e-19	up	mRNA	15.75	5.46	10.19	85.57	140.4	141.48	10.4667	122.483	response regulator [Vibrio mimicus]	BP:phosphorelay signal transduction system;	map02030;map02020	Bacterial chemotaxis;Two-component system
VM_19005	chemotaxis protein	9.11	3.18748	4.97879e-21	5.83657e-19	up	mRNA	5.74	1.23	4.3	29.09	44.92	52.05	3.75667	42.02	methyl-accepting chemotaxis protein [Vibrio mimicus]	------	map02030;map02020	Bacterial chemotaxis;Two-component system
VM_06415	hypothetical protein	33.57	5.06909	6.59199e-20	7.51303e-18	up	mRNA	4.83	2.99	4.35	201.39	156.13	173.73	4.05667	177.083	MULTISPECIES: DUF4250 domain-containing protein [Vibrio]	------	------	------
VM_09430	two-component sensor histidine kinase	7.205	2.84906	9.38794e-20	1.04105e-17	up	mRNA	6.41	2.32	4.06	29.38	45.65	47.06	4.26333	40.6967	PAS domain-containing protein [Vibrio mimicus]	MF:phosphorelay sensor kinase activity;	------	------
VM_06115	fimbrial protein	31.45	4.97497	1.62015e-19	1.74933e-17	up	mRNA	23.1	4.05	15.82	283.06	432.29	954.44	14.3233	556.597	Flp family type IVb pilin [Vibrio mimicus]	CC:integral component of membrane;	map04112	Cell cycle - Caulobacter
VM_17305	serine protease	15.774	3.97949	1.9395e-19	2.04045e-17	up	mRNA	6.29	1.46	3.79	36.54	71.27	119.15	3.84667	75.6533	GlyGly-anchored extracellular serine protease VesA [Vibrio mimicus]	CC:integral component of membrane;MF:serine-type endopeptidase activity;	------	------
VM_17630	phosphodiesterase	12.386	3.63059	2.02713e-19	2.07933e-17	up	mRNA	15.03	8.53	8.56	165.84	194.66	213.21	10.7067	191.237	DUF3369 domain-containing protein [Vibrio mimicus]	BP:phosphorelay signal transduction system;	------	------
VM_09425	two-component sensor histidine kinase	7.224	2.85271	2.34212e-19	2.34383e-17	up	mRNA	6.4	2.14	4.41	31.67	42.73	46.61	4.31667	40.3367	two-component sensor histidine kinase [Vibrio mimicus]	MF:phosphorelay sensor kinase activity;	------	------
VM_17960	hypothetical protein	13.697	3.77574	3.25882e-18	3.18355e-16	up	mRNA	5.17	1.71	2.69	64.97	51.24	43.97	3.19	53.3933	hypothetical protein AL543_02325 [Vibrio mimicus]	------	------	------
VM_04940	chemotaxis protein CheW	10.034	3.32677	5.91816e-18	5.64702e-16	up	mRNA	24.53	13.41	17.17	193.24	264.32	337.41	18.37	264.99	chemotaxis protein CheV [Vibrio mimicus]	BP:phosphorelay signal transduction system;BP:chemotaxis;	map02030;map02020	Bacterial chemotaxis;Two-component system
VM_07840	D-amino-acid oxidase	11.615	3.53787	7.07126e-18	6.59395e-16	up	mRNA	6.17	1.11	3.73	42.96	90.87	28.04	3.67	53.9567	FAD-binding oxidoreductase [Vibrio mimicus]	------	------	------
VM_11700	pilus assembly protein PilZ	16.768	4.06768	1.19082e-17	1.06216e-15	up	mRNA	15.4	10.13	6.76	243.8	270.9	293.73	10.7633	269.477	PilZ domain-containing protein [Vibrio mimicus]	MF:cyclic-di-GMP binding;	------	------
VM_19505	anti-sigma factor	14.831	3.89056	1.30979e-17	1.14342e-15	up	mRNA	9.65	1.14	4.94	60.73	85.86	124.69	5.24333	90.4267	ATP-binding protein [Vibrio mimicus]	------	------	------
VM_19500	anti-anti-sigma factor	13.032	3.70397	1.3604e-17	1.16286e-15	up	mRNA	10.9	2.43	5.56	73.11	92.09	136.87	6.29667	100.69	hypothetical protein VMB_14030 [Vibrio mimicus VM603]	------	------	------
VM_18905	histidine kinase	15.26	3.93167	1.62632e-17	1.3618e-15	up	mRNA	7.96	3.48	8.18	67.65	120.89	221.75	6.54	136.763	HDOD domain-containing protein [Vibrio mimicus]	------	------	------
VM_19155	chemotaxis protein CheR	9.203	3.20212	1.80042e-17	1.47743e-15	up	mRNA	14.45	2.51	6.75	65.96	80.27	106.73	7.90333	84.32	protein-glutamate O-methyltransferase CheR [Vibrio mimicus]	MF:protein-glutamate O-methyltransferase activity;	map02030;map02020	Bacterial chemotaxis;Two-component system
VM_06160	pilus assembly protein CpaE	8.499	3.08726	2.17756e-17	1.75187e-15	up	mRNA	6.35	1.99	3.55	33.89	51.42	45.41	3.96333	43.5733	hypothetical protein SX4_0043 [Vibrio mimicus SX-4]	------	------	------
VM_04500	succinate dehydrogenase flavoprotein subunit	5.473	2.45223	3.49971e-17	2.61078e-15	up	mRNA	48.1	13.27	31.89	206.07	238.2	187.57	31.0867	210.613	MULTISPECIES: succinate dehydrogenase flavoprotein subunit [Vibrio]	BP:electron transport chain;BP:tricarboxylic acid cycle;CC:plasma membrane;MF:flavin adenine dinucleotide binding;MF:succinate dehydrogenas;	map00020;map05134;map00720;map00190;map00650	Citrate cycle (TCA cycle);Legionellosis;Carbon fixation pathways in prokaryotes;Oxidative phosphorylation;Butanoate metabolism
VM_08090	two-component system response regulator	7.772	2.95823	4.32231e-17	3.16686e-15	up	mRNA	3.94	1.25	2.91	16.59	27.98	37.29	2.7	27.2867	two-component system response regulator [Vibrio mimicus]	------	------	------
VM_16940	3-hydroxy-3-methylglutaryl-CoA reductase	0.235	-2.08998	5.09741e-17	3.66924e-15	down	mRNA	37.56	11.3	25.81	5.79	9.98	7.22	24.89	7.66333	hydroxymethylglutaryl-CoA reductase [Vibrio mimicus]	BP:isoprenoid biosynthetic process;BP:coenzyme A metabolic process;MF:hydroxymethylglutaryl-CoA reductas;	map04976;map04152;map00900	Bile secretion;AMPK signaling pathway;Terpenoid backbone biosynthesis
VM_07835	universal stress protein	16.847	4.07439	5.4535e-17	3.85788e-15	up	mRNA	5.2	0.51	2.43	49.17	82.88	33.35	2.71333	55.1333	universal stress protein [Vibrio mimicus]	------	------	------
VM_08195	methyl-galactoside ABC transporter substrate-binding protein	9.214	3.20388	1.37958e-16	9.59394e-15	up	mRNA	6.23	2.37	3.75	34.49	47.11	68.44	4.11667	50.0133	MULTISPECIES: galactose/glucose ABC transporter substrate-binding protein MglB [Vibrio]	------	map02030;map02010	Bacterial chemotaxis;ABC transporters
VM_19180	two-component system sensor histidine kinase/response regulator	6.134	2.61681	5.01118e-16	3.42681e-14	up	mRNA	10.56	2.66	7.73	38.94	54.89	65.78	6.98333	53.2033	SpoIIE family protein phosphatase [Vibrio mimicus]	------	map02025;map02020	Biofilm formation - Pseudomonas aeruginosa;Two-component system
VM_07320	tungsten ABC transporter substrate-binding protein	6.761	2.75721	6.69948e-16	4.44146e-14	up	mRNA	65.48	18.7	36.24	361.59	339.54	293.04	40.14	331.39	substrate-binding domain-containing protein [Vibrio mimicus]	------	map02010	ABC transporters
VM_19130	histidine kinase	17.138	4.09913	6.71145e-16	4.44146e-14	up	mRNA	7.34	3.92	5.62	73.61	114.81	217.63	5.62667	135.35	response regulator [Vibrio mimicus]	------	map02030;map02020	Bacterial chemotaxis;Two-component system
VM_18380	hypothetical protein	26.137	4.70802	6.89068e-16	4.48769e-14	up	mRNA	19.37	29.06	18.42	971.74	975.27	1146.06	22.2833	1031.02	DUF3081 domain-containing protein [Vibrio mimicus]	------	------	------
VM_06875	LysR family transcriptional regulator	5.86	2.55079	1.13497e-15	7.2327e-14	up	mRNA	10.94	3.47	6.09	47.89	55.59	48.67	6.83333	50.7167	LysR family transcriptional regulator [Vibrio mimicus]	MF:transcription factor activity, sequence-specific DNA binding;	------	------
VM_19920	PTS glucose transporter subunit IIBC	0.019	-5.72066	1.14581e-15	7.2327e-14	down	mRNA	55.24	101.68	54.72	1.5	6.07	1.23	70.5467	2.93333	fructose PTS transporter subunit IIA [Vibrio mimicus]	BP:phosphoenolpyruvate-dependent sugar phosphotransferase system;CC:integral component of membrane;MF:protein-;	map02060;map00051	Phosphotransferase system (PTS);Fructose and mannose metabolism
VM_07845	hypothetical protein	16.511	4.0454	1.53669e-15	9.55308e-14	up	mRNA	4.32	0.66	1.77	39.86	74.86	24.66	2.25	46.46	RidA family protein [Vibrio cholerae]	------	------	------
VM_19925	PTS fructose transporter subunit IIC	0.023	-5.43771	1.61383e-15	9.88293e-14	down	mRNA	74.83	122.64	71.32	1.3	9.71	2.7	89.5967	4.57	PTS fructose transporter subunit IIBC [Vibrio mimicus]	BP:phosphoenolpyruvate-dependent sugar phosphotransferase system;CC:integral component of membrane;CC:plasma membrane;MF:protein-;MF:suga;	map02060;map00051	Phosphotransferase system (PTS);Fructose and mannose metabolism
VM_19495	anti-anti-sigma factor	9.396	3.23206	2.12821e-15	1.26551e-13	up	mRNA	6.14	1.3	3.21	21.58	40.01	60.66	3.55	40.75	STAS domain-containing protein [Vibrio mimicus]	MF:oxygen binding;MF:heme binding;MF:oxidoreductase activity;	------	------
VM_17275	HAD family hydrolase	9.11	3.18742	2.9087e-15	1.70491e-13	up	mRNA	21.17	10.3	11.1	185.34	180.41	164.67	14.19	176.807	HAD family hydrolase [Vibrio mimicus]	MF:hydrolase activity;	------	------
VM_08940	agglutination protein	11.246	3.49131	3.00115e-15	1.73433e-13	up	mRNA	16.25	13.08	27.92	249.71	327.71	379.72	19.0833	319.047	agglutination protein [Vibrio mimicus]	------	------	------
VM_19175	anti-anti-sigma factor	11.858	3.56779	5.29437e-15	3.01705e-13	up	mRNA	6.55	1.86	3.9	47.48	60.56	76.96	4.10333	61.6667	STAS domain-containing protein [Vibrio mimicus]	------	map02025;map02020	Biofilm formation - Pseudomonas aeruginosa;Two-component system
VM_13685	phage shock protein G	46.399	5.53603	6.10653e-15	3.4322e-13	up	mRNA	12.3	4.3	5.89	101.11	350.99	370.61	7.49667	274.237	envelope stress response protein PspG [Vibrio mimicus]	CC:integral component of membrane;	------	------
VM_09120	alcohol dehydrogenase	6.022	2.59032	9.51229e-15	5.27418e-13	up	mRNA	9.45	3.66	6.9	52.76	59.54	45.3	6.67	52.5333	iron-containing alcohol dehydrogenase [Vibrio mimicus]	------	------	------
VM_04930	pyruvate kinase	8.225	3.03998	1.02043e-14	5.58242e-13	up	mRNA	8.39	1.18	4.23	27.97	45.5	57.38	4.6	43.6167	pyruvate kinase [Vibrio mimicus]	------	map05165;map05203;map00230;map00620;map00010;map04922;map05230;map04930	Human papillomavirus infection;Viral carcinogenesis;Purine metabolism;Pyruvate metabolism;Glycolysis / Gluconeogenesis;Glucagon signaling pathway;Central carbon metabolism in cancer;Type II diabetes mellitus
VM_03785	DUF3149 domain-containing protein	20.839	4.38121	1.08482e-14	5.8566e-13	up	mRNA	1437.84	1179.27	699.09	46789.3	34889.6	28074	1105.4	36584.3	MULTISPECIES: DUF3149 domain-containing protein [Vibrio]	CC:integral component of membrane;	------	------
VM_07760	5-carboxymethyl-2-hydroxymuconate semialdehyde dehydrogenase	5.438	2.44301	1.13025e-14	6.0226e-13	up	mRNA	5.08	1.36	3.87	15.57	29.03	27.86	3.43667	24.1533	5-carboxymethyl-2-hydroxymuconate semialdehyde dehydrogenase [Vibrio mimicus]	BP:4-hydroxyphenylacetate catabolic process;MF:5-carboxymethyl-2-hydroxymuconic-semialdehyde dehydrogenase activity;	map00350	Tyrosine metabolism
VM_18460	hypothetical protein	0.069	-3.8591	1.3153e-14	6.87163e-13	down	mRNA	61.53	17.97	49.58	1.45	9.61	2.29	43.0267	4.45	DMT family transporter [Vibrio mimicus]	------	------	------
VM_20400	type I glyceraldehyde-3-phosphate dehydrogenase	6.859	2.77809	1.32308e-14	6.87163e-13	up	mRNA	29.53	10.52	17.75	186.43	214.31	115.3	19.2667	172.013	glyceraldehyde-3-phosphate dehydrogenase [Vibrio mimicus]	BP:glucose metabolic process;MF:NAD binding;MF:NADP binding;MF:oxidoreductase activity, acting on the aldehyde or oxo group of donors, NAD or NADP as acceptor;	map00710;map00010;map05010;map05130;map05132;map05415;map04066	Carbon fixation in photosynthetic organisms;Glycolysis / Gluconeogenesis;Alzheimer disease;Pathogenic Escherichia coli infection;Salmonella infection;Diabetic cardiomyopathy;HIF-1 signaling pathway
VM_09960	diguanylate cyclase	8.797	3.13703	1.83625e-14	9.41764e-13	up	mRNA	4.96	1.33	4.05	23.38	35.52	55.78	3.44667	38.2267	GGDEF domain-containing protein [Vibrio mimicus]	------	------	------
VM_06155	hypothetical protein	9.665	3.27283	2.03697e-14	1.03181e-12	up	mRNA	6.77	3.25	3.71	51.43	57.86	68.55	4.57667	59.28	pilus assembly protein [Vibrio mimicus]	CC:integral component of membrane;	------	------
VM_15415	hypothetical protein	0.054	-4.20434	2.64684e-14	1.32439e-12	down	mRNA	29.88	12.3	22.35	0.63	1.64	2.67	21.51	1.64667	GNAT family N-acetyltransferase [Vibrio mimicus]	MF:N-acetyltransferase activity;	------	------
VM_04485	citrate (Si)-synthase	5.931	2.56832	3.77854e-14	1.84564e-12	up	mRNA	86.27	26.22	68.43	487.01	504.24	344.99	60.3067	445.413	citrate synthase [Vibrio mimicus]	BP:tricarboxylic acid cycle;CC:cytoplasm;CC:integral component of membrane;MF:citrat;	map00020;map00630	Citrate cycle (TCA cycle);Glyoxylate and dicarboxylate metabolism
VM_00370	ferritin	8.529	3.09239	4.02904e-14	1.94484e-12	up	mRNA	69.67	29.93	46.98	458.44	430.9	775.08	48.86	554.807	non-heme ferritin [Vibrio mimicus]	BP:cellular iron ion homeostasis;BP:iron ion transport;CC:cytoplasm;MF:ferric iron binding;	------	------
VM_12640	hypothetical protein	0.201	-2.31796	4.9872e-14	2.37936e-12	down	mRNA	115.53	44.74	65.52	17.06	29.6	16.32	75.2633	20.9933	MULTISPECIES: hypothetical protein [Vibrio]	------	------	------
VM_16485	CoA-disulfide reductase	8.471	3.08246	5.29245e-14	2.48483e-12	up	mRNA	76.84	38.06	51.31	536.01	526.81	869.16	55.4033	643.993	FAD-dependent oxidoreductase [Vibrio mimicus]	------	------	------
VM_11315	sodium:alanine symporter	6.436	2.68614	5.3294e-14	2.48483e-12	up	mRNA	50.1	20.37	46.25	358.8	353.04	267.12	38.9067	326.32	alanine:cation symporter family protein [Vibrio mimicus]	CC:integral component of membrane;CC:plasma membrane;MF:alanin;	------	------
VM_14270	hemolysin	0.123	-3.02211	5.66346e-14	2.61092e-12	down	mRNA	69.24	30.97	68.73	4.98	10.22	14.02	56.3133	9.74	hemolysin family protein [Vibrio mimicus]	------	------	------
VM_06080	hypothetical protein	12.439	3.63677	8.9416e-14	4.07638e-12	up	mRNA	3.92	0.96	1.72	36.83	34.6	27.04	2.2	32.8233	tripartite tricarboxylate transporter TctB family protein [Vibrio mimicus]	CC:integral component of membrane;	map02020	Two-component system
VM_10845	molecular chaperone DnaJ	0.116	-3.10673	1.02013e-13	4.59954e-12	down	mRNA	117.47	51.23	93.9	5.72	18.08	20.49	87.5333	14.7633	dnaJ protein [Vibrio mimicus VM573]	BP:protein folding;BP:DNA replication;BP:response to heat;CC:cytoplasm;MF:heat shock protein binding;MF:unfolded protein binding;MF:zinc ion binding;MF:ATP binding;	------	------
VM_12820	hypothetical protein	3.809	1.9295	1.08158e-13	4.82359e-12	up	mRNA	19.22	5.52	11.86	45.87	69.7	62.82	12.2	59.4633	MULTISPECIES: hypothetical protein [Vibrio]	------	------	------
VM_04505	succinate dehydrogenase iron-sulfur subunit	5.976	2.57911	1.15641e-13	5.1019e-12	up	mRNA	34.29	16.4	23.49	193.52	221.82	195.78	24.7267	203.707	MULTISPECIES: succinate dehydrogenase iron-sulfur subunit [Vibrio]	BP:tricarboxylic acid cycle;MF:3 iron, 4 sulfur cluster binding;MF:4 iron, 4 sulfur cluster binding;MF:2 iron, 2 sulfur cluster binding;MF:succinate dehydrogenas;MF:metal ion binding;MF:electron carrier activity;	map00020;map00720;map00190;map00650	Citrate cycle (TCA cycle);Carbon fixation pathways in prokaryotes;Oxidative phosphorylation;Butanoate metabolism
VM_07950	hypothetical protein	13.077	3.70901	1.17479e-13	5.12785e-12	up	mRNA	43.23	36.16	31.94	662.12	703.24	840.54	37.11	735.3	hypothetical protein VM_07950 [Vibrio mimicus]	------	------	------
VM_06170	pilus assembly protein CpaF	7.24	2.8559	1.23202e-13	5.29465e-12	up	mRNA	4.09	0.95	3.17	15.58	25.23	33.29	2.73667	24.7	CpaF family protein [Vibrio mimicus]	------	------	------
VM_04705	short-chain dehydrogenase	8.688	3.11898	1.23882e-13	5.29465e-12	up	mRNA	7.46	4.1	5.92	79.02	79.4	51.04	5.82667	69.82	SDR family oxidoreductase [Vibrio mimicus]	MF:oxidoreductase activity;	------	------
VM_09435	chemotaxis protein CheC	5.45	2.44636	1.42897e-13	6.04441e-12	up	mRNA	13.1	2.91	8.72	43.76	61.46	61.6	8.24333	55.6067	chemotaxis protein CheC [Vibrio mimicus]	BP:chemotaxis;MF:hydrolase activity;	map02030	Bacterial chemotaxis
VM_15595	alkylhydroperoxidase	12.358	3.62734	1.74723e-13	7.31517e-12	up	mRNA	7.93	1.01	4	56.47	36.68	75.59	4.31333	56.2467	carboxymuconolactone decarboxylase family protein [Vibrio mimicus]	MF:peroxidase activity;MF:peroxiredoxin activity;	------	------
VM_11670	Norspermidine sensor	0.156	-2.68133	1.85091e-13	7.67101e-12	down	mRNA	41.63	10.9	24.99	2.42	6.69	6.78	25.84	5.29667	spermidine/putrescine ABC transporter substrate-binding protein [Vibrio mimicus]	------	map02010	ABC transporters
VM_19520	two-component system response regulator	5.485	2.45554	1.88296e-13	7.72579e-12	up	mRNA	8.79	1.71	5.4	23.97	39.35	42.78	5.3	35.3667	two-component system response regulator [Vibrio mimicus]	BP:phosphorelay signal transduction system;	------	------
VM_03805	copper amine oxidase	8.426	3.07488	2.20283e-13	8.94874e-12	up	mRNA	25.11	8.86	17.35	90.56	204.79	293.34	17.1067	196.23	DUF411 domain-containing protein [Vibrio mimicus]	------	------	------
VM_06150	pilus assembly protein	6.253	2.64463	3.2425e-13	1.30431e-11	up	mRNA	8.18	1.3	4.28	26.5	34.82	38.74	4.58667	33.3533	pilus assembly protein TadG-related protein [Vibrio mimicus]	CC:integral component of membrane;	------	------
VM_16480	rhodanese	11.93	3.57654	3.90228e-13	1.55447e-11	up	mRNA	447.52	49.52	383.39	3398.45	3001.05	5191.06	293.477	3863.52	conserved hypothetical protein [Vibrio cholerae RC385]	CC:integral component of membrane;MF:transferase activity;	------	------
VM_19970	maltose transporter permease	6.912	2.78905	4.48755e-13	1.77042e-11	up	mRNA	158.32	57.91	92.73	1068.17	852.97	771.91	102.987	897.683	maltose ABC transporter permease MalG [Vibrio mimicus]	BP:transmembrane transport;CC:integral component of membrane;CC:plasma membrane;	map02010	ABC transporters
VM_02535	transcriptional regulator LeuO	0.186	-2.42445	5.07147e-13	1.98174e-11	down	mRNA	253.64	71.36	136.51	23.31	36.88	49.22	153.837	36.47	transcriptional regulator LeuO [Vibrio mimicus]	MF:transcription factor activity, sequence-specific DNA binding;	------	------
VM_06260	TetR family transcriptional regulator	5.862	2.55138	6.44851e-13	2.49606e-11	up	mRNA	78.18	33.55	51.51	447.72	446.41	383.28	54.4133	425.803	predicted transcriptional regulator for fatty acid degradation FadQ TetR family [Vibrio mimicus MB451]	MF:DNA binding;	------	------
VM_07265	topoisomerase II	5.002	2.3225	6.60855e-13	2.5341e-11	up	mRNA	59.45	18.28	36.37	181.39	241.33	309.12	38.0333	243.947	DUF3802 family protein [Vibrio mimicus]	MF:isomerase activity;	------	------
VM_09405	phosphate ABC transporter substrate-binding protein	6.23	2.63934	8.49395e-13	3.22691e-11	up	mRNA	8.75	3.12	5.09	30.88	47.67	60.91	5.65333	46.4867	phosphate/phosphite/phosphonate ABC transporter substrate-binding protein [Vibrio mimicus]	------	------	------
VM_19240	1-pyrroline-5-carboxylate dehydrogenase	9.989	3.32033	1.09932e-12	4.10048e-11	up	mRNA	32.21	25.12	23.26	430.42	407.95	384.75	26.8633	407.707	1-pyrroline-5-carboxylate dehydrogenase [Vibrio mimicus]	MF:oxidoreductase activity;	------	------
VM_20080	chemotaxis protein	9.536	3.25345	1.18698e-12	4.38754e-11	up	mRNA	5.23	1.75	4.12	20.76	42.3	76.62	3.7	46.56	methyl-accepting chemotaxis protein [Vibrio mimicus]	------	map02030;map02020	Bacterial chemotaxis;Two-component system
VM_06935	hypothetical protein	13.51	3.75596	1.21216e-12	4.44062e-11	up	mRNA	121.23	106.09	65.51	2243.42	2070.73	2062.06	97.61	2125.4	hypothetical protein [Vibrio mimicus]	------	------	------
VM_15395	hypothetical protein	0.237	-2.07893	1.29984e-12	4.7197e-11	down	mRNA	55.62	18.06	29.3	7.1	13.38	12.1	34.3267	10.86	MULTISPECIES: hypothetical protein [Vibrio]	------	------	------
VM_16635	metal-dependent phosphohydrolase	6.417	2.68186	1.47752e-12	5.31779e-11	up	mRNA	8.21	1.61	4.99	22.18	39.91	53.41	4.93667	38.5	HD-GYP domain-containing protein [Vibrio mimicus]	------	------	------
VM_12035	hypothetical protein	0.226	-2.1455	1.64881e-12	5.88265e-11	down	mRNA	2119.65	494.49	1483.67	310.54	379.11	429.41	1365.94	373.02	porin [Vibrio mimicus]	------	map01501;map05111	beta-Lactam resistance;Biofilm formation - Vibrio cholerae
VM_16175	ABC transporter substrate-binding protein	5.847	2.54774	1.68021e-12	5.94302e-11	up	mRNA	10.19	1.49	5.68	30.78	42.53	44.03	5.78667	39.1133	transporter substrate-binding domain-containing protein [Vibrio mimicus]	------	------	------
VM_19515	hybrid sensor histidine kinase/response regulator	5.273	2.39862	1.8559e-12	6.50835e-11	up	mRNA	7.41	1.24	3.56	18.76	26.76	29.37	4.07	24.9633	response regulator [Vibrio mimicus]	------	------	------
VM_09865	two-component system response regulator	5.205	2.37981	1.88366e-12	6.54971e-11	up	mRNA	17.98	8.27	14.08	75.8	98.34	113.79	13.4433	95.9767	response regulator [Vibrio mimicus]	------	------	------
VM_19915	tagatose-bisphosphate aldolase	0.041	-4.5988	2.64759e-12	9.1142e-11	down	mRNA	89.56	182.4	88.75	5.01	12.29	13.17	120.237	10.1567	tagatose-bisphosphate aldolase subunit GatY [Vibrio mimicus]	BP:carbohydrate metabolic process;MF:zinc ion binding;MF:aldehyde-lyase activity;	map00052	Galactose metabolism
VM_04490	succinate dehydrogenase cytochrome b556 large subunit	6.264	2.64701	2.66562e-12	9.1142e-11	up	mRNA	255.98	83.49	127.16	1422.91	1264.35	970.12	155.543	1219.13	MULTISPECIES: succinate dehydrogenase cytochrome b556 subunit [Vibrio]	BP:tricarboxylic acid cycle;CC:integral component of membrane;CC:succinate dehydrogenase complex;MF:succinate dehydrogenase activity;MF:metal ion binding;MF:electron carrier activity;	map00020;map00720;map00190;map00650	Citrate cycle (TCA cycle);Carbon fixation pathways in prokaryotes;Oxidative phosphorylation;Butanoate metabolism
VM_19235	bifunctional proline dehydrogenase/L-glutamate gamma-semialdehyde dehydrogenase	4.649	2.21679	5.96619e-12	2.02308e-10	up	mRNA	27.48	10.13	19.08	116.45	147.48	84.33	18.8967	116.087	bifunctional proline dehydrogenase/L-glutamate gamma-semialdehyde dehydrogenase PutA [Vibrio mimicus]	------	map00250;map00330	Alanine, aspartate and glutamate metabolism;Arginine and proline metabolism
VM_04595	flagellar biosynthesis protein FlhA	6.795	2.7645	7.57917e-12	2.54896e-10	up	mRNA	13.12	3.39	6.67	77.1	64.51	44.01	7.72667	61.8733	flagellar biosynthesis protein FlhA [Vibrio mimicus]	BP:protein secretion;BP:bacterial-type flagellum assembly;CC:integral component of membrane;CC:plasma membrane;	map02040	Flagellar assembly
VM_07995	ABC transporter substrate-binding protein	5.881	2.55606	1.09421e-11	3.60329e-10	up	mRNA	19.15	8.67	10.09	79.95	102.51	124.99	12.6367	102.483	ABC transporter substrate-binding protein [Vibrio mimicus]	------	------	------
VM_16990	conjugal transfer protein TraF	5.716	2.51496	1.09776e-11	3.60329e-10	up	mRNA	13.81	2.66	9.67	37.59	63.1	80.52	8.71333	60.4033	conjugal transfer protein TraF [Vibrio mimicus]	------	------	------
VM_06280	arginyltransferase	7.5	2.90682	1.26455e-11	4.11782e-10	up	mRNA	8.33	2.05	7	29.92	54.52	80.84	5.79333	55.0933	arginyltransferase [Vibrio mimicus]	BP:ubiquitin-dependent protein catabolic process via the N-end rule pathway;CC:cytoplasm;MF:arginyltransferase activity;MF:leucyltransferase activity;	------	------
VM_06450	diguanylate cyclase	5.138	2.36118	1.36257e-11	4.40205e-10	up	mRNA	6.43	2.44	3.63	17.46	32.91	37.04	4.16667	29.1367	EAL domain-containing protein [Vibrio mimicus]	------	map05111	Biofilm formation - Vibrio cholerae
VM_14805	multifunctional fatty acid oxidation complex subunit alpha	5.644	2.49676	1.43248e-11	4.59178e-10	up	mRNA	49.97	25.42	50.18	287.75	299.7	380.45	41.8567	322.633	fatty acid oxidation complex subunit alpha FadB [Vibrio mimicus]	------	map00310;map00640;map00281;map00650;map00903;map00930;map00380;map00362;map00071;map00280;map00410	Lysine degradation;Propanoate metabolism;Geraniol degradation;Butanoate metabolism;Limonene and pinene degradation;Caprolactam degradation;Tryptophan metabolism;Benzoate degradation;Fatty acid degradation;Valine, leucine and isoleucine degradation;beta-Alanine metabolism
VM_20155	chemotaxis protein	5.838	2.54555	1.6256e-11	5.13066e-10	up	mRNA	13.4	2.31	9.29	38.67	57.1	76	8.33333	57.2567	methyl-accepting chemotaxis protein [Vibrio mimicus]	------	------	------
VM_04600	flagellar biosynthesis protein FlhF	6.52	2.70486	1.6853e-11	5.27846e-10	up	mRNA	11.63	4.11	6.11	71.47	62.99	44.95	7.28333	59.8033	flagellar biosynthesis protein FlhF [Vibrio mimicus]	BP:bacterial-type flagellum organization;BP:SRP-dependent cotranslational protein targeting to membrane;CC:plasma membrane;MF:GTPase activity;MF:GTP binding;	------	------
VM_19165	chemotaxis response regulator protein-glutamate methylesterase	5.579	2.47996	1.83865e-11	5.71513e-10	up	mRNA	5.42	1.1	3.39	17.33	22.84	26.7	3.30333	22.29	chemotaxis response regulator protein-glutamate methylesterase [Vibrio mimicus]	BP:protein demethylation;BP:chemotaxis;BP:protein deamination;CC:cytoplasm;MF:protein-glutamate methylesterase activity;MF:phosphorelay response regulator activity;MF:protein-glutamine glutaminase activity;	map02030;map02020	Bacterial chemotaxis;Two-component system
VM_20785	hypothetical protein	0.213	-2.23109	1.88012e-11	5.79419e-10	down	mRNA	80.28	13.21	37.54	8.95	13.09	10.49	43.6767	10.8433	hypothetical protein VM_20785 [Vibrio mimicus]	------	------	------
VM_09415	two-component system response regulator	5.337	2.41595	1.89233e-11	5.79419e-10	up	mRNA	9.54	3.84	5.17	35.69	43.39	52.67	6.18333	43.9167	response regulator [Vibrio mimicus]	------	------	------
VM_18325	sodium:proton antiporter	4.496	2.16878	1.95637e-11	5.94592e-10	up	mRNA	10.95	2.79	6.36	35.67	37.87	35.86	6.7	36.4667	sodium:proton antiporter NhaD [Vibrio mimicus]	BP:transmembrane transport;CC:integral component of membrane;	------	------
VM_19135	chemotaxis protein CheA	9.473	3.24383	2.13988e-11	6.45581e-10	up	mRNA	8.88	1.65	4.52	25.65	46.41	96.56	5.01667	56.2067	chemotaxis protein CheA [Vibrio mimicus]	------	map02030;map02020	Bacterial chemotaxis;Two-component system
VM_05030	ATP-dependent helicase	5.671	2.50362	2.1709e-11	6.50162e-10	up	mRNA	23.97	11.81	13.57	114.72	132.4	143.43	16.45	130.183	ATP-dependent DNA helicase [Vibrio mimicus]	BP:nucleobase-containing compound metabolic process;MF:hydrolase activity, acting on acid anhydrides, in phosphorus-containing anhydrides;MF:ATP binding;MF:nucleic acid binding;MF:helicase activity;	------	------
VM_01005	ATPase	0.142	-2.81619	2.19249e-11	6.51868e-10	down	mRNA	63.19	41.47	56.98	6.05	14.25	15.4	53.88	11.9	ATPase [Vibrio mimicus]	------	------	------
VM_05915	histidine kinase	4.593	2.19936	2.71294e-11	8.00806e-10	up	mRNA	10.59	2.4	6.42	36.4	39.31	30.44	6.47	35.3833	hybrid sensor histidine kinase/response regulator CqsR [Vibrio mimicus]	------	------	------
VM_15090	NUDIX hydrolase	0.233	-2.10389	2.91879e-11	8.52549e-10	down	mRNA	64.01	23.85	35.76	7.98	16.97	15	41.2067	13.3167	NUDIX domain-containing protein [Vibrio mimicus]	MF:hydrolase activity;	------	------
VM_09630	aerobactin siderophore receptor iutA	0.082	-3.60983	3.38516e-11	9.78121e-10	down	mRNA	38.13	6	57.37	1.44	6.04	3.47	33.8333	3.65	IutA-like xeno-aerobactin receptor [Vibrio mimicus]	CC:cell outer membrane;MF:signaling receptor activity;MF:siderophore uptake transmembrane transporter activity;	------	------
VM_07870	chemotaxis protein	5.629	2.49288	3.49277e-11	1.00216e-09	up	mRNA	5.76	1.25	3.64	14.09	25.96	33.98	3.55	24.6767	methyl-accepting chemotaxis protein [Vibrio mimicus]	------	map02030;map02020	Bacterial chemotaxis;Two-component system
VM_02215	fructose-bisphosphatase	6.925	2.79177	3.83193e-11	1.09183e-09	up	mRNA	31.4	16.71	16.39	225.19	256.85	155.98	21.5	212.673	class 1 fructose-bisphosphatase [Vibrio mimicus]	BP:carbohydrate biosynthetic process;CC:cytoplasm;MF:fructose 1,6-bisphosphate 1-phosphatase activity;MF:magnesium ion binding;	map00051;map00710;map00680;map00010;map04922;map04910;map00030;map04152	Fructose and mannose metabolism;Carbon fixation in photosynthetic organisms;Methane metabolism;Glycolysis / Gluconeogenesis;Glucagon signaling pathway;Insulin signaling pathway;Pentose phosphate pathway;AMPK signaling pathway
VM_05325	endopeptidase La	0.205	-2.28668	4.58312e-11	1.28798e-09	down	mRNA	106.69	41.67	100.7	15.14	22.93	30.33	83.02	22.8	endopeptidase La [Vibrio mimicus]	BP:cellular response to heat;BP:misfolded or incompletely synthesized protein catabolic process;CC:cytoplasm;MF:ATP-dependent peptidase activity;MF:sequence-specific DNA binding;MF:serine-type endopeptidase activity;MF:ATP binding;	map04112	Cell cycle - Caulobacter
VM_01485	aspartate ammonia-lyase	7.68	2.94104	5.28178e-11	1.47423e-09	up	mRNA	95.52	46.56	39.65	730.03	717.61	487.66	60.5767	645.1	aspartate ammonia-lyase [Vibrio mimicus]	BP:tricarboxylic acid cycle;BP:aspartate metabolic process;MF:aspartate ammonia-lyase activity;	map00250	Alanine, aspartate and glutamate metabolism
VM_16060	TonB-dependent receptor	0.145	-2.78987	5.50379e-11	1.52582e-09	down	mRNA	31.22	4.71	17.91	1.26	5.32	3.26	17.9467	3.28	TonB-dependent receptor [Vibrio mimicus]	------	------	------
VM_09420	diguanylate phosphodiesterase	3.937	1.9771	5.66327e-11	1.55949e-09	up	mRNA	5.49	1.12	3.46	12.13	21.12	16.1	3.35667	16.45	EAL domain-containing protein [Vibrio mimicus]	BP:phosphorelay signal transduction system;	------	------
VM_17965	tryptophanase	5.44	2.44367	5.88212e-11	1.60896e-09	up	mRNA	8.99	1.79	5.15	35.87	33.57	30.48	5.31	33.3067	tryptophanase [Vibrio mimicus]	MF:tryptophanase activity;	map00380	Tryptophan metabolism
VM_19140	chemotaxis protein CheW	9.081	3.18291	6.86821e-11	1.86624e-09	up	mRNA	6.84	2.43	4.2	29.87	43.94	86.34	4.49	53.3833	chemotaxis protein CheW [Vibrio mimicus]	------	map02030;map02020	Bacterial chemotaxis;Two-component system
VM_19170	chemotaxis protein	5.765	2.5274	7.02939e-11	1.89747e-09	up	mRNA	5.29	0.89	4.1	18.82	24.41	27.34	3.42667	23.5233	methyl-accepting chemotaxis protein [Vibrio mimicus]	BP:chemotaxis;BP:signal transduction;CC:integral component of membrane;MF:transmembrane signaling receptor activity;	map02030;map02020	Bacterial chemotaxis;Two-component system
VM_19560	hypothetical protein	0.026	-5.24671	7.12812e-11	1.91155e-09	down	mRNA	103.5	3.98	68.6	0.17	3.74	1.78	58.6933	1.89667	hypothetical protein [Vibrio mimicus]	------	------	------
VM_04645	chemotaxis protein CheW	6.611	2.72481	7.27702e-11	1.9263e-09	up	mRNA	29.35	19.06	25.13	207.16	218.14	281.47	24.5133	235.59	MULTISPECIES: chemotaxis protein CheW [Vibrio]	BP:chemotaxis;BP:signal transduction;	map02030;map02020	Bacterial chemotaxis;Two-component system
VM_07785	C4-dicarboxylate ABC transporter substrate-binding protein	5.744	2.52216	9.10502e-11	2.39474e-09	up	mRNA	5.56	0.7	3.34	18.48	25.74	20.12	3.2	21.4467	TRAP transporter substrate-binding protein [Vibrio mimicus]	BP:transmembrane transport;	------	------
VM_09885	3-ketoacyl-CoA thiolase	4.716	2.23743	1.0346e-10	2.69238e-09	up	mRNA	86.2	20.87	53.94	333.45	305.77	257.66	53.67	298.96	acetyl-CoA C-acyltransferase FadI [Vibrio mimicus]	BP:fatty acid beta-oxidation;CC:cytoplasm;MF:acetyl-CoA C-acyltransferase activity;	map00280;map00281;map00642;map00592;map00362;map00071	Valine, leucine and isoleucine degradation;Geraniol degradation;Ethylbenzene degradation;alpha-Linolenic acid metabolism;Benzoate degradation;Fatty acid degradation
VM_03120	hypothetical protein	5.169	2.36993	1.03679e-10	2.69238e-09	up	mRNA	18.32	5.92	10.03	57.98	70.14	98.16	11.4233	75.4267	hypothetical protein [Vibrio mimicus]	------	------	------
VM_05265	oxidoreductase	7.002	2.80786	1.18808e-10	3.06584e-09	up	mRNA	3.95	1.1	2.58	10.44	23.46	35.26	2.54333	23.0533	hypothetical protein [Vibrio mimicus]	------	------	------
VM_18770	chemotaxis protein	0.23	-2.12053	1.42305e-10	3.64923e-09	down	mRNA	21.32	4.34	12.64	1.98	5.51	3.78	12.7667	3.75667	methyl-accepting chemotaxis protein [Vibrio mimicus]	BP:chemotaxis;BP:signal transduction;CC:integral component of membrane;MF:transmembrane signaling receptor activity;	map02030;map02020	Bacterial chemotaxis;Two-component system
VM_03810	copper-translocating P-type ATPase	8.768	3.13225	1.45628e-10	3.71125e-09	up	mRNA	12.42	3.47	5.79	29.88	76.51	139.25	7.22667	81.88	copper-translocating P-type ATPase CopA [Vibrio mimicus]	------	map04978;map04016;map01524	Mineral absorption;MAPK signaling pathway - plant;Platinum drug resistance
VM_06470	TIGR02647 family protein	6.231	2.63945	1.47139e-10	3.72661e-09	up	mRNA	44.79	7.48	18.95	187.27	189.21	133.13	23.74	169.87	MULTISPECIES: TIGR02647 family protein [Vibrio]	------	------	------
VM_20310	outer membrane protein OmpW	7.258	2.85959	1.58478e-10	3.98918e-09	up	mRNA	30.6	9.15	15.03	212.24	174.55	94.97	18.26	160.587	outer membrane protein OmpW [Vibrio mimicus]	CC:outer membrane;	------	------
VM_00865	phosphoenolpyruvate carboxykinase (ATP)	7.429	2.89316	1.59709e-10	3.99564e-09	up	mRNA	122.79	79.35	71.34	1075.85	983.56	909.61	91.16	989.673	phosphoenolpyruvate carboxykinase (ATP) [Vibrio mimicus]	BP:gluconeogenesis;CC:cytoplasm;MF:kinase activity;MF:phosphoenolpyruvate carboxykinas;MF:metal ion binding;MF:ATP binding;	map00020;map00010;map00620;map00710	Citrate cycle (TCA cycle);Glycolysis / Gluconeogenesis;Pyruvate metabolism;Carbon fixation in photosynthetic organisms
VM_20145	HuvX protein	0.125	-2.99729	1.67403e-10	4.16274e-09	down	mRNA	162.73	29.42	128.45	6.16	19.43	24.7	106.867	16.7633	heme utilization cystosolic carrier protein HutX [Vibrio mimicus]	------	------	------
VM_12810	hypothetical protein	4.267	2.09315	1.80554e-10	4.46273e-09	up	mRNA	21.27	8.02	18.36	68.56	94.56	106.76	15.8833	89.96	MULTISPECIES: type VI secretion system tube protein Hcp [Vibrio]	------	map03070;map02025	Bacterial secretion system;Biofilm formation - Pseudomonas aeruginosa
VM_17165	TetR family transcriptional regulator	3.787	1.92099	1.94256e-10	4.76892e-09	up	mRNA	25.25	7.71	12.33	54.87	85.13	82.14	15.0967	74.0467	TetR/AcrR family transcriptional regulator [Vibrio mimicus]	MF:DNA binding;	------	------
VM_03035	hypothetical protein	5.309	2.40856	1.95267e-10	4.76892e-09	up	mRNA	16.07	7.18	20.33	91.33	102.87	114.13	14.5267	102.777	TSUP family transporter [Vibrio mimicus]	CC:integral component of membrane;CC:plasma membrane;	------	------
VM_18085	nicotinamide mononucleotide transporter	3.848	1.94425	2.06779e-10	5.0202e-09	up	mRNA	17.71	6.43	12.38	54.09	69.08	61.12	12.1733	61.43	nicotinamide mononucleotide transporter [Vibrio mimicus]	CC:integral component of membrane;MF:nicotinamide riboside transmembrane transporter activity;	------	------
VM_19960	maltose ABC transporter substrate-binding protein MalE	5.123	2.35688	2.13267e-10	5.14726e-09	up	mRNA	13.38	5.62	8.74	53.17	56.61	78.7	9.24667	62.8267	maltose/maltodextrin ABC transporter substrate-binding protein MalE [Vibrio mimicus]	------	map02030;map02010	Bacterial chemotaxis;ABC transporters
VM_06185	hypothetical protein	7.391	2.88568	2.18366e-10	5.23952e-09	up	mRNA	5.23	0.77	2.91	13.89	26.55	37.96	2.97	26.1333	tetratricopeptide repeat protein [Vibrio mimicus]	------	------	------
VM_16055	transcriptional regulator	0.094	-3.40624	2.52782e-10	6.03002e-09	down	mRNA	93.99	10.56	51.46	1.88	6.03	9.08	52.0033	5.66333	response regulator transcription factor [Vibrio mimicus]	------	------	------
VM_04905	PTS glucose transporter subunit IIBC	4.312	2.10821	2.8934e-10	6.86221e-09	up	mRNA	13.49	4.97	8.01	41.06	49.23	58.86	8.82333	49.7167	PTS glucose transporter subunit IIBC [Vibrio mimicus]	------	map00520;map02060;map05111;map00010	Phosphotransferase system (PTS);Biofilm formation - Vibrio cholerae;Glycolysis / Gluconeogenesis
VM_20225	diguanylate cyclase response regulator	5.277	2.39978	3.27594e-10	7.72481e-09	up	mRNA	8.82	3.65	7.57	29.22	49.23	65.62	6.68	48.0233	diguanylate cyclase [Vibrio mimicus]	------	------	------
VM_12800	EvpB family type VI secretion protein	4.299	2.10413	3.72868e-10	8.74215e-09	up	mRNA	12.58	4.36	9.52	31.48	53.58	65.91	8.82	50.3233	MULTISPECIES: type VI secretion system contractile sheath large subunit [Vibrio]	------	map02025	Biofilm formation - Pseudomonas aeruginosa
VM_15360	hypothetical protein	0.224	-2.15545	3.87283e-10	9.02853e-09	down	mRNA	33.16	11.41	21.51	4.32	11.73	5.02	22.0267	7.02333	hypothetical protein [Vibrio mimicus]	------	------	------
VM_13925	dihydroorotate dehydrogenase	5.382	2.4281	4.73547e-10	1.09772e-08	up	mRNA	8.59	2.34	3.54	34.74	35.92	24.18	4.82333	31.6133	SLC13 family permease [Vibrio mimicus]	CC:integral component of membrane;MF:transmembrane transporter activity;	------	------
VM_08340	chemotaxis protein	5.602	2.48603	5.69447e-10	1.31261e-08	up	mRNA	9.03	4.23	5.98	55.2	53.2	36.4	6.41333	48.2667	methyl-accepting chemotaxis protein [Vibrio mimicus]	------	map02030;map02020	Bacterial chemotaxis;Two-component system
VM_00025	transcription elongation factor GreAB	0.056	-4.14949	6.84974e-10	1.56136e-08	down	mRNA	94.98	24	101.9	0.63	6.21	9.92	73.6267	5.58667	transcription elongation factor GreAB [Vibrio mimicus]	------	------	------
VM_12625	integrase	0.263	-1.92912	7.77586e-10	1.76267e-08	down	mRNA	143.19	57.28	81.84	25.91	37.1	37.84	94.1033	33.6167	tyrosine-type recombinase/integrase [Vibrio mimicus]	BP:DNA recombination;BP:viral entry into host cell;BP:establishment of integrated proviral latency;BP:viral genome integration into host DNA;BP:DNA integration;MF:DNA binding;	------	------
VM_14900	LysR family transcriptional regulator	4.244	2.08549	8.27963e-10	1.86656e-08	up	mRNA	7.73	1.55	5.33	21.03	26.5	26.91	4.87	24.8133	LysR family transcriptional regulator [Vibrio mimicus]	------	------	------
VM_07465	hypothetical protein	9.662	3.27237	9.31359e-10	2.08818e-08	up	mRNA	2.67	0.5	3.11	13.55	22.67	39.09	2.09333	25.1033	hypothetical protein [Vibrio mimicus]	------	------	------
VM_09450	histidine kinase	11.69	3.54718	9.58312e-10	2.13693e-08	up	mRNA	6.25	5.65	2.64	78.67	79.3	105.91	4.84667	87.96	Hpt domain-containing protein [Vibrio mimicus]	BP:phosphorelay signal transduction system;MF:kinase activity;	map02025;map02020	Biofilm formation - Pseudomonas aeruginosa;Two-component system
VM_15270	hypothetical protein	0.187	-2.42122	1.15759e-09	2.50927e-08	down	mRNA	24.3	8.57	17.64	2.16	7.43	3.96	16.8367	4.51667	DUF4365 domain-containing protein [Vibrio mimicus]	------	------	------
VM_20755	hypothetical protein	0.222	-2.17022	1.18635e-09	2.50927e-08	down	mRNA	57.99	22.34	37.54	6.12	20.76	11.6	39.29	12.8267	hypothetical protein [Vibrio mimicus]	------	------	------
VM_17565	enterochelin ABC transporter substrate-binding protein	0.052	-4.25423	1.1935e-09	2.50927e-08	down	mRNA	121.07	9.08	80.64	0.67	4.56	7.46	70.2633	4.23	iron chelate ABC transporter substrate-binding protein VctP [Vibrio mimicus]	BP:iron ion transport;	------	------
VM_19125	sulfate transporter	11.862	3.56823	1.21327e-09	2.50927e-08	up	mRNA	6.54	3.21	7.48	42.17	84.5	160.01	5.74333	95.56	STAS domain-containing protein [Vibrio mimicus]	------	------	------
VM_06050	hypothetical protein	6.017	2.58907	1.29037e-09	2.6472e-08	up	mRNA	16.48	7.36	7.61	90.46	79.71	81.08	10.4833	83.75	YadA-like family protein [Vibrio mimicus]	------	------	------
VM_05445	sigma-54-dependent Fis family transcriptional regulator	11.228	3.489	1.39747e-09	2.85264e-08	up	mRNA	5.64	0.97	3.61	15.11	34.16	87.17	3.40667	45.48	sigma-54 dependent transcriptional regulator [Vibrio mimicus]	------	map02024;map02020;map05111	Quorum sensing;Two-component system;Biofilm formation - Vibrio cholerae
VM_07480	NAD-glutamate dehydrogenase	6.002	2.58551	1.40593e-09	2.85572e-08	up	mRNA	19.31	15.41	17.27	146.65	177.88	157.48	17.33	160.67	NAD-glutamate dehydrogenase [Vibrio mimicus]	------	map00220;map00250;map00910;map00430	Arginine biosynthesis;Alanine, aspartate and glutamate metabolism;Nitrogen metabolism;Taurine and hypotaurine metabolism
VM_05135	chemotaxis protein	3.869	1.95211	1.48475e-09	3.00095e-08	up	mRNA	7.64	1.32	4.02	14.4	23	22.21	4.32667	19.87	methyl-accepting chemotaxis protein [Vibrio mimicus]	------	------	------
VM_15375	transcriptional regulator	0.191	-2.39168	1.59719e-09	3.21022e-08	down	mRNA	35.53	9.43	18.61	2.41	9.74	4.68	21.19	5.61	transcriptional regulator [Vibrio mimicus]	------	------	------
VM_15345	hypothetical protein	0.147	-2.76306	1.60393e-09	3.21022e-08	down	mRNA	81.11	41.48	49.4	5.75	26.87	8.95	57.33	13.8567	GNAT family N-acetyltransferase [Vibrio mimicus]	MF:N-acetyltransferase activity;	------	------
VM_09075	hypothetical protein	6.088	2.60593	1.63543e-09	3.25735e-08	up	mRNA	10.76	5.44	5	57.97	66.34	54.17	7.06667	59.4933	response regulator [Vibrio mimicus]	BP:phosphorelay signal transduction system;	------	------
VM_20120	hemin ABC transporter substrate-binding protein	0.079	-3.66505	1.70971e-09	3.38886e-08	down	mRNA	36.94	3.93	28.08	0.58	2.44	3.43	22.9833	2.15	ABC transporter substrate-binding protein [Vibrio mimicus]	------	------	------
VM_17600	diguanylate cyclase	4.245	2.08585	1.73129e-09	3.41514e-08	up	mRNA	11.35	3.97	5.25	28.92	41.51	44.43	6.85667	38.2867	GGDEF domain-containing protein [Vibrio mimicus]	CC:integral component of membrane;	------	------
VM_06120	pilus assembly protein PilA	28.813	4.84865	1.81909e-09	3.55415e-08	up	mRNA	5.51	1.49	5.52	93.43	92.66	271.54	4.17333	152.543	hypothetical protein [Vibrio mimicus]	------	map04112	Cell cycle - Caulobacter
VM_02390	ATPase	8.312	3.05527	1.86921e-09	3.63478e-08	up	mRNA	6.97	6.64	5.21	59.32	83.08	113.23	6.27333	85.21	PhoH family protein [Vibrio mimicus]	MF:ATP binding;	------	------
VM_16315	L-threonine dehydrogenase	3.9	1.96361	2.21238e-09	4.08891e-08	up	mRNA	17.44	4.55	9.06	47.9	50.87	48.37	10.35	49.0467	alcohol dehydrogenase [Vibrio mimicus VM573]	MF:metal ion binding;MF:oxidoreductase activity;	map00350;map00626;map00625;map00620;map00010;map00071	Tyrosine metabolism;Naphthalene degradation;Chloroalkane and chloroalkene degradation;Pyruvate metabolism;Glycolysis / Gluconeogenesis;Fatty acid degradation
VM_01010	hypothetical protein	0.126	-2.98641	2.34889e-09	4.32174e-08	down	mRNA	38.9	38.73	39.36	4.24	11.45	9.94	38.9967	8.54333	hypothetical protein [Vibrio mimicus]	------	------	------
VM_01760	penicillin-sensitive transpeptidase	0.34	-1.55446	2.54657e-09	4.66454e-08	down	mRNA	44	11.05	25.2	7.63	14.27	12.81	26.75	11.57	penicillin-binding protein 1A [Vibrio mimicus VM573]	------	map00550;map01501	Peptidoglycan biosynthesis;beta-Lactam resistance
VM_06075	TRAP transporter	3.848	1.94398	2.71198e-09	4.94544e-08	up	mRNA	6.12	1.15	3.47	13.86	19.41	16.37	3.58	16.5467	tripartite tricarboxylate transporter permease [Vibrio mimicus]	CC:integral component of membrane;	map02020	Two-component system
VM_08710	cytidine deaminase	4.239	2.08381	2.94548e-09	5.34749e-08	up	mRNA	17.31	9.04	11.04	50.31	101.41	82.5	12.4633	78.0733	cytidine deaminase [Vibrio mimicus]	MF:deoxycytidine deaminase activity;MF:zinc ion binding;MF:cytidine deaminase activity;	map00240;map00983	Pyrimidine metabolism;Drug metabolism - other enzymes
VM_15620	histidine kinase	3.839	1.94064	3.06337e-09	5.53701e-08	up	mRNA	4.85	0.93	2.94	9.04	15.58	16.09	2.90667	13.57	EAL domain-containing protein [Vibrio mimicus]	------	map02025	Biofilm formation - Pseudomonas aeruginosa
VM_05060	ribonuclease D	3.324	1.73289	3.21581e-09	5.78704e-08	up	mRNA	11.87	3.62	7.51	27.77	36.58	33.15	7.66667	32.5	ribonuclease D [Vibrio mimicus]	------	------	------
VM_04495	succinate dehydrogenase%2C hydrophobic membrane anchor protein	4.559	2.18859	3.51358e-09	6.29529e-08	up	mRNA	57.61	17.95	34.07	234.83	222.57	169.91	36.5433	209.103	MULTISPECIES: succinate dehydrogenase, hydrophobic membrane anchor protein [Vibrio]	BP:cytochrome complex assembly;BP:tricarboxylic acid cycle;BP:aerobic respiration;CC:integral component of membrane;CC:plasma membrane succinate dehydrogenase complex;CC:plasma membrane;MF:succinate dehydrogenase activity;MF:heme binding;MF:metal ion binding;MF:electron carrier activity;	map00020;map00720;map00190;map00650	Citrate cycle (TCA cycle);Carbon fixation pathways in prokaryotes;Oxidative phosphorylation;Butanoate metabolism
VM_06990	galactose-1-phosphate uridylyltransferase	3.737	1.90169	3.66561e-09	6.53913e-08	up	mRNA	7.73	2.11	5.15	18.53	24.91	26.84	4.99667	23.4267	UDP-glucose--hexose-1-phosphate uridylyltransferase [Vibrio mimicus]	BP:galactose catabolic process via UDP-galactose;MF:zinc ion binding;MF:UDP-glucos;	map00520;map00052;map04917	Amino sugar and nucleotide sugar metabolism;Galactose metabolism;Prolactin signaling pathway
VM_17145	AAA family ATPase	3.93	1.97465	3.68282e-09	6.5414e-08	up	mRNA	10.79	4.56	6.32	34.07	41.77	39.01	7.22333	38.2833	DUF3763 domain-containing protein [Vibrio mimicus]	------	------	------
VM_12785	type VI secretion protein	3.505	1.80923	3.83552e-09	6.78325e-08	up	mRNA	5.75	1.61	3.76	12.25	18.36	18.89	3.70667	16.5	type VI secretion system baseplate subunit TssF [Vibrio mimicus]	------	------	------
VM_02695	two-component sensor histidine kinase BarA	4.058	2.02088	4.82999e-09	8.38991e-08	up	mRNA	7.15	2.58	4.14	25.3	27.43	19.94	4.62333	24.2233	two-component sensor histidine kinase BarA [Vibrio mimicus]	------	map02026;map02025;map02020;map05111	Biofilm formation - Escherichia coli;Biofilm formation - Pseudomonas aeruginosa;Two-component system;Biofilm formation - Vibrio cholerae
VM_07210	hypothetical protein	0.188	-2.41115	4.9872e-09	8.38991e-08	down	mRNA	79.56	8.74	40.41	5.95	11.94	9.75	42.9033	9.21333	DUF3450 domain-containing protein [Vibrio mimicus]	------	------	------
VM_03865	chemotaxis protein CheW	5.04	2.33346	5.26442e-09	8.81629e-08	up	mRNA	29.76	12.42	21.6	93.16	126.7	214.34	21.26	144.733	MULTISPECIES: chemotaxis protein CheV [Vibrio]	BP:phosphorelay signal transduction system;BP:chemotaxis;MF:transferase activity;	map02030;map02020	Bacterial chemotaxis;Two-component system
VM_03445	NADH:ubiquinone reductase (Na(+)-transporting) subunit B	3.546	1.82608	5.73993e-09	9.53478e-08	up	mRNA	60.66	21.2	44.71	190.83	200.14	183.41	42.19	191.46	NADH:ubiquinone reductase (N	BP:sodium ion transport;BP:respiratory electron transport chain;BP:transmembrane transport;CC:integral component of membrane;CC:plasma membrane;MF:FMN binding;MF:oxidoreductase activity, acting on NA;	------	------
VM_02605	hypothetical protein	5.468	2.45105	5.85107e-09	9.68022e-08	up	mRNA	42.32	18	25.19	241.86	230.31	151.6	28.5033	207.923	succinate dehydrogenase assembly factor 2 [Vibrio mimicus]	BP:succinate metabolic process;CC:cytoplasm;	------	------
VM_07300	bifunctional molybdopterin-guanine dinucleotide biosynthesis protein MobB/molybdopterin molybdotransferase MoeA	3.448	1.78573	6.05146e-09	9.97154e-08	up	mRNA	10.65	3.31	6.35	26.84	31.3	30.32	6.77	29.4867	bifunctional molybdopterin-guanine dinucleotide biosynthesis adaptor protein MobB/molybdopterin molybdotransferase MoeA [Vibrio mimicus]	------	map00790	Folate biosynthesis
VM_08275	hypothetical protein	0.315	-1.6645	6.61009e-09	1.08485e-07	down	mRNA	100.78	22.18	61.44	13.69	37.15	24.36	61.4667	25.0667	DUF2947 domain-containing protein [Vibrio mimicus]	------	------	------
VM_07515	ribosome modulation factor	9.48	3.24494	6.83269e-09	1.11691e-07	up	mRNA	128.15	111.27	107.67	2206.53	1071.49	1545.83	115.697	1607.95	MULTISPECIES: ribosome modulation factor [Gammaproteobacteria]	BP:regulation of translation;CC:cytoplasm;	------	------
VM_20130	biopolymer transporter ExbB	0.049	-4.35425	8.09559e-09	1.3181e-07	down	mRNA	101.74	18.29	76.19	0.17	6.31	6.34	65.4067	4.27333	MotA/TolQ/ExbB proton channel family protein [Vibrio mimicus]	BP:protein transport;CC:integral component of membrane;CC:plasma membrane;	------	------
VM_09810	cysteine synthase	10.906	3.44699	8.56053e-09	1.38829e-07	up	mRNA	18.9	1.37	8.33	49.8	79.54	198.11	9.53333	109.15	MULTISPECIES: PLP-dependent cysteine synthase family protein [Vibrio]	------	map00270;map00920	Cysteine and methionine metabolism;Sulfur metabolism
VM_08690	L-cystine transporter tcyP	0.276	-1.85644	8.97751e-09	1.44489e-07	down	mRNA	21.52	7	21.85	3.84	8.59	6.42	16.79	6.28333	L-cystine transporter [Vibrio mimicus]	CC:integral component of membrane;MF:symporter activity;	------	------
VM_14565	ligand-gated channel	0.099	-3.33173	8.97992e-09	1.44489e-07	down	mRNA	39.69	4.91	22.02	0.54	5.55	2.55	22.2067	2.88	TonB-dependent siderophore receptor FhuA [Vibrio mimicus]	------	------	------
VM_18065	glycerol-3-phosphate transporter	0.221	-2.17942	9.64699e-09	1.54616e-07	down	mRNA	34.83	7.79	12.46	2.53	8.33	5.06	18.36	5.30667	glycerol-3-phosphate transporter [Vibrio mimicus]	CC:integral component of membrane;MF:glycerol-3-phosphate transmembrane transporter activity;	------	------
VM_11490	acetoin utilization protein AcuB	10.851	3.43982	1.07446e-08	1.71537e-07	up	mRNA	44.53	58.38	26.48	748.81	803.07	962.38	43.13	838.087	CBS domain-containing protein [Vibrio mimicus]	------	------	------
VM_05385	guanylate cyclase	7.387	2.88493	1.14917e-08	1.82753e-07	up	mRNA	9.57	2.72	6.88	24.71	56.93	102.91	6.39	61.5167	heme NO-binding domain-containing protein [Vibrio mimicus]	MF:heme binding;	------	------
VM_16835	aldehyde reductase	4.387	2.13318	1.21243e-08	1.9207e-07	up	mRNA	19.23	7.85	11.58	81.84	87.51	55.42	12.8867	74.9233	iron-containing alcohol dehydrogenase [Vibrio mimicus]	MF:metal ion binding;MF:oxidoreductase activity;	map00640	Propanoate metabolism
VM_12775	ClpV1 family T6SS ATPase	3.32	1.73134	1.35627e-08	2.14029e-07	up	mRNA	8.47	3.05	5.72	18.08	27.61	30.23	5.74667	25.3067	MULTISPECIES: type VI secretion system ATPase TssH [Vibrio]	------	map03070;map02025	Bacterial secretion system;Biofilm formation - Pseudomonas aeruginosa
VM_18060	acyl-CoA synthetase	0.21	-2.24906	1.40154e-08	2.20326e-07	down	mRNA	1373.43	323.46	1016.26	187.16	173.88	320.15	904.383	227.063	DUF3316 domain-containing protein [Vibrio mimicus]	------	------	------
VM_19610	LysR family transcriptional regulator	0.237	-2.0741	1.46322e-08	2.2848e-07	down	mRNA	29.87	7.21	19.81	3.27	6.23	7.57	18.9633	5.69	LysR family transcriptional regulator [Vibrio mimicus]	------	------	------
VM_00355	hypothetical protein	3.508	1.81061	1.46454e-08	2.2848e-07	up	mRNA	13.63	5.62	10.47	39.7	50.65	49.19	9.90667	46.5133	carboxylate/amino acid/amine transporter [Vibrio mimicus]	CC:integral component of membrane;	------	------
VM_08755	acetyltransferase	0.17	-2.56041	1.49361e-08	2.3173e-07	down	mRNA	34.09	25.57	33.78	4.21	13.59	8.52	31.1467	8.77333	GNAT family N-acetyltransferase [Vibrio mimicus]	------	------	------
VM_16225	DNA mismatch repair protein MutT	0.301	-1.73313	1.49667e-08	2.3173e-07	down	mRNA	37.49	11.82	23.57	6.35	14.01	9.37	24.2933	9.91	NUDIX domain-containing protein [Vibrio mimicus]	------	------	------
VM_11845	hypothetical protein	0.217	-2.20437	1.52292e-08	2.34028e-07	down	mRNA	305.05	49.18	149.38	23.75	44.28	59.67	167.87	42.5667	hypothetical protein [Vibrio mimicus]	------	------	------
VM_01560	malate dehydrogenase	3.958	1.98467	1.54121e-08	2.35954e-07	up	mRNA	11.43	4.95	9.04	45.46	47.91	40.22	8.47333	44.53	malate dehydrogenase [Vibrio mimicus]	MF:NAD binding;MF:malate dehydrogenas;MF:metal ion binding;	map00620;map03320;map00710	Pyruvate metabolism;PPAR signaling pathway;Carbon fixation in photosynthetic organisms
VM_10270	hypothetical protein	0.333	-1.58685	1.61819e-08	2.46819e-07	down	mRNA	39.7	9.24	23.45	7.66	12.31	10.1	24.13	10.0233	DUF2057 domain-containing protein [Vibrio mimicus]	------	------	------
VM_11890	c-di-GMP phosphodiesterase	4.146	2.05174	1.78063e-08	2.69734e-07	up	mRNA	9.3	4.25	6.39	25.76	39.1	49.99	6.64667	38.2833	EAL domain-containing protein [Vibrio mimicus]	------	------	------
VM_19620	hypothetical protein	0.261	-1.93562	1.78157e-08	2.69734e-07	down	mRNA	103.86	37.24	74.24	20.96	21.73	29.7	71.78	24.13	DUF3541 domain-containing protein [Vibrio mimicus]	------	------	------
VM_07560	cytochrome c oxidase%2C cbb3-type subunit I	3.333	1.7369	1.92934e-08	2.91033e-07	up	mRNA	91.14	22.95	57.61	232.62	243.6	213.64	57.2333	229.953	cytochrome-c oxidase, cbb3-type subunit I [Vibrio mimicus]	BP:electron transport coupled proton transport;BP:aerobic respiration;BP:respiratory electron transport chain;BP:oxidative phosphorylation;CC:integral component of membrane;CC:plasma membrane respiratory chain complex IV;MF:cytochrome-c oxidase activity;MF:heme binding;MF:metal ion binding;	map00190;map02020	Oxidative phosphorylation;Two-component system
VM_19145	chemotaxis protein CheW	7.95	2.99097	2.06515e-08	3.10377e-07	up	mRNA	11.67	1.41	5.03	26.18	50.56	89.7	6.03667	55.48	chemotaxis protein CheW [Vibrio mimicus]	BP:chemotaxis;BP:signal transduction;	map02030;map02020	Bacterial chemotaxis;Two-component system
VM_09305	adenosylmethionine--8-amino-7-oxononanoate transaminase	0.241	-2.05577	2.22596e-08	3.33325e-07	down	mRNA	28.99	5.42	12.44	2.58	7.96	3.86	15.6167	4.8	adenosylmethionine--8-amino-7-oxononanoate transaminase [Vibrio mimicus]	------	map00780	Biotin metabolism
VM_07610	tRNA 2-thiocytidine(32) synthetase TtcA	0.249	-2.00808	2.37013e-08	3.53624e-07	down	mRNA	51.87	7.47	26.17	6.76	11.14	6.86	28.5033	8.25333	tRNA 2-thiocytidine(32) synthetase TtcA [Vibrio mimicus]	------	------	------
VM_08060	acylphosphatase	5.176	2.37177	2.4566e-08	3.65196e-07	up	mRNA	12.9	8.94	11.67	63.11	85.14	110.64	11.17	86.2967	acylphosphatase [Vibrio mimicus]	MF:acylphosphatase activity;	map00627;map00620	Aminobenzoate degradation;Pyruvate metabolism
VM_07775	2%2C4-dihydroxyhept-2-ene-1%2C7-dioic acid aldolase	6.305	2.65652	2.53293e-08	3.75185e-07	up	mRNA	2.05	0.42	2.56	8.96	15.98	15.82	1.67667	13.5867	4-hydroxy-2-oxoheptanedioate aldolase [Vibrio mimicus]	------	map00350	Tyrosine metabolism
VM_20125	biopolymer transporter ExbD	0.039	-4.6968	2.55855e-08	3.77617e-07	down	mRNA	73.76	15.59	64.92	0	2.38	5.39	51.4233	2.59	biopolymer transporter ExbD [Vibrio mimicus]	BP:protein transport;CC:integral component of membrane;CC:plasma membrane;MF:transmembrane transporter activity;	------	------
VM_03595	hypothetical protein	6.82	2.76976	2.62601e-08	3.86184e-07	up	mRNA	7.69	8.44	8.87	78.9	100.2	95.21	8.33333	91.4367	DUF3461 family protein [Vibrio mimicus]	------	------	------
VM_14685	cytochrome C	3.028	1.59851	2.6938e-08	3.94738e-07	up	mRNA	110.06	31.72	63.39	239.08	287.26	257.16	68.39	261.167	cytochrome c5 family protein [Vibrio mimicus]	MF:iron ion binding;MF:heme binding;MF:electron carrier activity;	------	------
VM_01850	acetylornithine aminotransferase	4.559	2.1886	2.71305e-08	3.96144e-07	up	mRNA	75.42	46.06	75.34	421.36	410.5	436.52	65.6067	422.793	aspartate aminotransferase family protein [Vibrio mimicus]	BP:arginine biosynthetic process;CC:cytoplasm;MF:pyridoxal phosphate binding;MF:N2-acetyl-L-ornithin;	map00220;map00300	Arginine biosynthesis;Lysine biosynthesis
VM_08485	peptidase	3.378	1.75597	2.78965e-08	4.05884e-07	up	mRNA	21.59	6.12	12.37	38.91	60.13	73.08	13.36	57.3733	L,D-transpeptidase family protein [Vibrio mimicus]	------	------	------
VM_00705	NAD(P)(+) transhydrogenase	3.554	1.82951	2.82448e-08	4.09499e-07	up	mRNA	18.83	7.54	12.8	61.04	67.04	55.62	13.0567	61.2333	Si-specific NAD(P	BP:cell redox homeostasis;BP:NADP metabolic process;CC:cytoplasm;MF:flavin adenine dinucleotide binding;MF:NA;	map00760	Nicotinate and nicotinamide metabolism
VM_19510	serine/threonine protein phosphatase	7.128	2.83341	3.04478e-08	4.39885e-07	up	mRNA	9.62	0.77	7.34	34.9	43.75	62.82	5.91	47.1567	SpoIIE family protein phosphatase [Vibrio mimicus]	MF:phosphatase activity;	------	------
VM_03455	NADH:ubiquinone reductase (Na(+)-transporting) subunit D	3.362	1.74921	3.74495e-08	5.39142e-07	up	mRNA	47.77	18.96	39.05	139.36	162.95	169.21	35.26	157.173	NADH:ubiquinone reductase (N	BP:sodium ion transport;CC:integral component of membrane;CC:plasma membrane;CC:NADH dehydrogenase complex;MF:NADH dehydrogenas;MF:oxidoreductase activity, acting on NA;	------	------
VM_17160	cytochrome C554	9.397	3.23219	3.78318e-08	5.4274e-07	up	mRNA	18.1	1.29	7.39	37.22	92.04	152.86	8.92667	94.04	cytochrome c [Vibrio mimicus]	------	------	------
VM_10855	nucleotide exchange factor GrpE	0.173	-2.53322	3.83177e-08	5.47797e-07	down	mRNA	224.65	71.05	213.42	17.18	34.12	63.94	169.707	38.4133	hypothetical protein VMD_01220 [Vibrio mimicus VM573]	BP:protein folding;CC:cytoplasm;MF:adenyl-nucleotide exchange factor activity;MF:chaperone binding;MF:protein homodimerization activity;	------	------
VM_13470	MSHA biogenesis protein MshO	4.336	2.11646	4.13926e-08	5.897e-07	up	mRNA	8.79	1.31	5.79	23.73	30.15	26.93	5.29667	26.9367	prepilin-type N-terminal cleavage/methylation domain-containing protein [Vibrio mimicus]	------	------	------
VM_11555	exopolyphosphatase	3.536	1.82217	4.20679e-08	5.97248e-07	up	mRNA	9.15	3.23	5.45	19.03	29.89	34.53	5.94333	27.8167	exopolyphosphatase [Vibrio mimicus]	BP:phosphorus metabolic process;MF:exopolyphosphatase activity;	map00230	Purine metabolism
VM_04640	chemotaxis protein CheW	3.867	1.9512	4.27573e-08	6.04942e-07	up	mRNA	14.01	7.12	10.48	50.22	60.3	59.45	10.5367	56.6567	chemotaxis protein CheW [Vibrio mimicus]	BP:chemotaxis;BP:signal transduction;	map02030;map02020	Bacterial chemotaxis;Two-component system
VM_09785	hypothetical protein	4.658	2.21982	4.30448e-08	6.06917e-07	up	mRNA	19.81	11.33	12.93	99.15	102.3	90.2	14.69	97.2167	hypothetical protein [Vibrio mimicus]	CC:integral component of membrane;	------	------
VM_01660	fumarate reductase	4.739	2.24445	4.39098e-08	6.16992e-07	up	mRNA	15.63	8.14	10.72	74.55	81.1	69.97	11.4967	75.2067	fumarate reductase subunit FrdD [Vibrio mimicus]	------	map00650;map00720;map00620;map02020;map00020;map00190	Citrate cycle (TCA cycle);Oxidative phosphorylation
VM_11715	histidine kinase	3.686	1.88193	4.4332e-08	6.208e-07	up	mRNA	27.11	4.7	14.85	63.7	68.83	63.48	15.5533	65.3367	sensor histidine kinase [Vibrio mimicus]	BP:cell wall organization;CC:integral component of membrane;CC:plasma membrane;MF:phosphorelay sensor kinase activity;MF:ATP binding;	------	------
VM_07260	hypothetical protein	4.758	2.25045	4.63944e-08	6.4747e-07	up	mRNA	40.87	21.86	21.39	193.03	203.21	171.26	28.04	189.167	fructosamine kinase family protein [Vibrio mimicus]	MF:kinase activity;	------	------
VM_09620	aerobactin synthase IucC	0.069	-3.86499	5.14362e-08	7.15399e-07	down	mRNA	19.93	4.32	21.71	0.11	3.22	1.31	15.32	1.54667	aerobactin synthase IucC [Vibrio mimicus]	------	map00997	Biosynthesis of various secondary metabolites - part 3
VM_19160	chemotaxis protein CheD	4.913	2.29653	5.48324e-08	7.60058e-07	up	mRNA	18.66	1.83	8.86	44.84	59.06	55.34	9.78333	53.08	chemoreceptor glutamine deamidase CheD [Vibrio mimicus]	BP:chemotaxis;MF:protein-glutamine glutaminase activity;	map02030	Bacterial chemotaxis
VM_20075	transposase	0.378	-1.40177	5.95767e-08	8.23041e-07	down	mRNA	50.15	17.29	32.84	10.98	23.25	17.69	33.4267	17.3067	IS4 family transposase [Vibrio mimicus]	------	------	------
VM_01640	chaperonin GroL	0.134	-2.90266	6.00216e-08	8.26404e-07	down	mRNA	332.2	130.66	349.09	22.95	29.05	90.29	270.65	47.43	chaperonin GroEL [Vibrio mimicus]	BP:protein refolding;CC:cytoplasm;MF:unfolded protein binding;MF:ATPase activity;MF:ATP binding;	map05152;map04940;map05134;map04212;map03018;map05417	Tuberculosis;Type I diabetes mellitus;Legionellosis;Longevity regulating pathway - worm;RNA degradation;Lipid and atherosclerosis
VM_04635	cobalamin biosynthesis protein CobQ	4.129	2.04582	6.19356e-08	8.49906e-07	up	mRNA	17.08	9.79	12.78	69.68	84.3	80.32	13.2167	78.1	MULTISPECIES: ParA family protein [Vibrio]	MF:protein tyrosine kinase activity;	------	------
VM_19150	chemotaxis protein	4.038	2.01353	6.25524e-08	8.55508e-07	up	mRNA	9.71	2.04	6.52	18.66	29.79	41.22	6.09	29.89	methyl-accepting chemotaxis protein [Vibrio mimicus]	BP:chemotaxis;BP:signal transduction;CC:integral component of membrane;MF:transmembrane signaling receptor activity;	map02030;map02020	Bacterial chemotaxis;Two-component system
VM_11530	phosphate transport system regulatory protein PhoU	0.361	-1.47034	6.48328e-08	8.83751e-07	down	mRNA	42.5	12.28	34.84	9.96	19.16	13.49	29.8733	14.2033	phosphate signaling complex protein PhoU [Vibrio mimicus]	BP:negative regulation of phosphate metabolic process;BP:phosphate ion transport;BP:phosphate-containing compound metabolic process;BP:cellular phosphate ion homeostasis;CC:cytoplasm;MF:hydrolase activity;	------	------
VM_00360	universal stress global response regulator UspA	10.284	3.36231	6.6485e-08	9.03271e-07	up	mRNA	39.26	51.45	21.93	592.63	587.07	891.68	37.5467	690.46	universal stress protein UspA [Vibrio mimicus]	CC:cytoplasm;	------	------
VM_17045	sn-glycerol-3-phosphate dehydrogenase subunit C	0.25	-1.99721	6.7728e-08	9.17123e-07	down	mRNA	22.86	7.44	14.61	2.24	7.36	6.06	14.97	5.22	anaerobic glycerol-3-phosphate dehydrogenase subunit C [Vibrio mimicus]	BP:anaerobic respiration;CC:membrane;MF:iron-sulfur cluster binding;MF:metal ion binding;	map00564	Glycerophospholipid metabolism
VM_06720	chemotaxis protein	3.519	1.81498	6.98075e-08	9.42171e-07	up	mRNA	4.44	0.76	2.7	9.39	14.76	9.39	2.63333	11.18	methyl-accepting chemotaxis protein [Vibrio mimicus]	------	map02030;map02020	Bacterial chemotaxis;Two-component system
VM_09010	amino acid:proton symporter	3.61	1.852	7.06017e-08	9.49766e-07	up	mRNA	20.35	7.12	13.74	67.58	79.33	46.06	13.7367	64.3233	dicarboxylate/amino acid:cation symporter [Vibrio mimicus]	------	------	------
VM_15115	acetyltransferase	0.245	-2.02998	7.17949e-08	9.62662e-07	down	mRNA	39.67	8.03	21.92	4.24	8.58	8.44	23.2067	7.08667	GNAT family N-acetyltransferase [Vibrio mimicus]	------	map00360	Phenylalanine metabolism
VM_16370	transaldolase	3.191	1.67379	9.25792e-08	1.23731e-06	up	mRNA	32.51	11.44	18.35	83.04	100.37	75.7	20.7667	86.37	transaldolase [Vibrio mimicus]	------	map00030	Pentose phosphate pathway
VM_16580	chemotaxis protein	0.36	-1.47246	9.31469e-08	1.23929e-06	down	mRNA	19.54	4.68	11.41	3.74	8.07	4.77	11.8767	5.52667	methyl-accepting chemotaxis protein [Vibrio mimicus]	BP:chemotaxis;BP:signal transduction;CC:integral component of membrane;MF:transmembrane signaling receptor activity;	map02030;map02020	Bacterial chemotaxis;Two-component system
VM_18505	mannonate dehydratase	0.171	-2.54884	9.59506e-08	1.26995e-06	down	mRNA	21.6	8.04	13.97	1.25	7.73	2.55	14.5367	3.84333	MULTISPECIES: mannonate dehydratase [Vibrio]	BP:glucuronate catabolic process;MF:mannonate dehydratase activity;	map00040	Pentose and glucuronate interconversions
VM_00805	diguanylate cyclase	3.284	1.71533	9.77713e-08	1.28989e-06	up	mRNA	4.48	1.71	3.4	11.43	14.52	15.44	3.19667	13.7967	EAL domain-containing protein [Vibrio mimicus]	BP:signal transduction;CC:integral component of membrane;CC:plasma membrane;	------	------
VM_04275	PAS domain-containing sensor histidine kinase	3.587	1.8429	1.01168e-07	1.33043e-06	up	mRNA	17.23	4.31	8.37	44.94	50.7	34.77	9.97	43.47	PAS domain-containing protein [Vibrio mimicus]	MF:phosphorelay sensor kinase activity;	map02020;map05111	Two-component system;Biofilm formation - Vibrio cholerae
VM_11675	diguanylate phosphodiesterase	0.373	-1.42298	1.12861e-07	1.47945e-06	down	mRNA	19.29	6.58	13.54	5.4	7.96	6.01	13.1367	6.45667	EAL domain-containing protein [Vibrio mimicus]	------	map05111	Biofilm formation - Vibrio cholerae
VM_07215	flagellar motor protein MotA	0.26	-1.9436	1.31514e-07	1.71848e-06	down	mRNA	60.86	10.15	36.03	5.98	13.63	14.02	35.68	11.21	MotA/TolQ/ExbB proton channel family protein [Vibrio mimicus]	------	------	------
VM_15660	CAI-1 autoinducer synthase	0.334	-1.58114	1.3767e-07	1.7879e-06	down	mRNA	23.54	5.26	16.26	4.04	9.09	6.18	15.02	6.43667	quorum-sensing autoinducer CAI-1 synthase [Vibrio mimicus]	BP:biosynthetic process;MF:catalytic activity;MF:pyridoxal phosphate binding;	map02024;map05111	Quorum sensing;Biofilm formation - Vibrio cholerae
VM_20140	putative heme utilization radical SAM enzyme HutW	0.101	-3.30851	1.37699e-07	1.7879e-06	down	mRNA	80.46	8.31	53.08	1.26	5.42	9.88	47.2833	5.52	heme anaerobic degradation radical SAM methyltransferase ChuW/HutW [Vibrio mimicus]	------	------	------
VM_16375	transketolase	2.84	1.50598	1.38619e-07	1.79027e-06	up	mRNA	10.72	2.56	8.24	21.23	31.73	23.32	7.17333	25.4267	transketolase [Vibrio mimicus]	------	map00030;map01051;map00710	Pentose phosphate pathway;Biosynthesis of ansamycins;Carbon fixation in photosynthetic organisms
VM_04590	phosphohistidine phosphatase SixA	4.548	2.1853	1.38754e-07	1.79027e-06	up	mRNA	36.86	18.32	17.57	154.3	163.22	144.56	24.25	154.027	phosphohistidine phosphatase SixA [Vibrio mimicus]	CC:cytoplasm;MF:protein histidine phosphatase activity;	------	------
VM_10850	molecular chaperone DnaK	0.138	-2.85933	1.43607e-07	1.84709e-06	down	mRNA	603.65	274.12	593.25	46.9	50.95	173.32	490.34	90.39	MULTISPECIES: molecular chaperone DnaK [Vibrio]	BP:protein folding;MF:unfolded protein binding;MF:ATPase activity;MF:ATP binding;	map03018;map05152;map04212	RNA degradation;Tuberculosis;Longevity regulating pathway - worm
VM_06400	diguanylate phosphodiesterase	5.484	2.45527	1.49369e-07	1.91519e-06	up	mRNA	14.34	11.16	9.06	90.85	98.46	103.66	11.52	97.6567	EAL domain-containing protein [Vibrio mimicus]	------	------	------
VM_15205	plasmid maintenance protein CcdB	0.166	-2.59209	1.58672e-07	2.02814e-06	down	mRNA	140.95	22.27	42.26	8.92	12.25	18.07	68.4933	13.08	type II toxin-antitoxin system CcdA family antitoxin [Vibrio mimicus]	------	------	------
VM_07780	2-oxo-hepta-3-ene-1%2C7-dioic acid hydratase	6.405	2.6791	1.6204e-07	2.06476e-06	up	mRNA	3.43	0.16	2.23	10.83	17.71	14.18	1.94	14.24	2-oxo-hepta-3-ene-1,7-dioic acid hydratase [Vibrio mimicus]	BP:aromatic compound catabolic process;MF:2-oxo-hept-3-ene-1,7-dioate hydratase activity;	map00350	Tyrosine metabolism
VM_09820	YciK family oxidoreductase	4.75	2.24804	1.71434e-07	2.17768e-06	up	mRNA	15.15	2.44	10.21	58.76	55.04	34.72	9.26667	49.5067	YciK family oxidoreductase [Vibrio mimicus]	------	------	------
VM_02865	hypothetical protein	0.109	-3.19724	1.73245e-07	2.1939e-06	down	mRNA	28.4	7.55	10.18	1.99	4.1	0.61	15.3767	2.23333	pilin [Vibrio mimicus]	------	map02020	Two-component system
VM_14925	recombinase	0.289	-1.79044	1.77603e-07	2.24217e-06	down	mRNA	88.03	16.54	33.16	13.11	20.81	13.79	45.91	15.9033	MULTISPECIES: recombinase family protein [Gammaproteobacteria]	BP:DNA integration;MF:recombinase activity;MF:DNA binding;	------	------
VM_04625	chemotaxis protein CheA	3.597	1.84683	1.78298e-07	2.24404e-06	up	mRNA	28.71	14.61	18.23	89.34	113.6	110.4	20.5167	104.447	chemotaxis protein CheA [Vibrio mimicus]	------	map02030;map02020	Bacterial chemotaxis;Two-component system
VM_13250	malate dehydrogenase	3.631	1.86046	1.94233e-07	2.43712e-06	up	mRNA	83.7	18.87	63.44	260.59	252.7	197.03	55.3367	236.773	malate dehydrogenase [Vibrio mimicus]	BP:tricarboxylic acid cycle;BP:carbohydrate metabolic process;BP:malate metabolic process;MF:L-malate dehydrogenase activity;	map00630;map00270;map00720;map00620;map00680;map00710;map00020	Citrate cycle (TCA cycle)
VM_07960	diguanylate cyclase	2.914	1.54293	1.99804e-07	2.49938e-06	up	mRNA	15.41	5.34	9.97	29.51	42.56	45.49	10.24	39.1867	diguanylate cyclase [Vibrio mimicus]	------	map05111	Biofilm formation - Vibrio cholerae
VM_09070	ATPase	4.086	2.0307	2.02278e-07	2.52263e-06	up	mRNA	12.95	5.44	5.86	45.71	48.45	38.39	8.08333	44.1833	cyclic nucleotide-binding domain-containing protein [Vibrio mimicus]	------	------	------
VM_16825	glucose-1-phosphate adenylyltransferase	4.133	2.04714	2.07603e-07	2.58119e-06	up	mRNA	6.44	0.85	3.99	12.33	19.87	21.8	3.76	18	glucose-1-phosphate adenylyltransferase [Vibrio mimicus]	BP:glycogen biosynthetic process;MF:glucose-1-phosphate adenylyltransferase activity;MF:ATP binding;	map02026;map00520;map00500	Biofilm formation - Escherichia coli;Amino sugar and nucleotide sugar metabolism;Starch and sucrose metabolism
VM_15130	GNAT family acetyltransferase	0.248	-2.01376	2.1849e-07	2.70835e-06	down	mRNA	38.55	15.99	18.72	5.28	14.71	6.9	24.42	8.96333	GNAT family N-acetyltransferase [Vibrio mimicus]	------	------	------
VM_07815	aldehyde dehydrogenase	5.117	2.35539	2.29047e-07	2.83066e-06	up	mRNA	9.61	1.53	5.58	33.96	51.84	15.89	5.57333	33.8967	aldehyde dehydrogenase family protein [Vibrio mimicus]	------	------	------
VM_07765	2-hydroxyhepta-2%2C4-diene-1%2C7-dioate isomerase	4.716	2.2377	2.30173e-07	2.83603e-06	up	mRNA	6.35	0.91	4.02	11.1	28.18	26.53	3.76	21.9367	fumarylacetoacetate hydrolase family protein [Vibrio mimicus]	BP:4-hydroxyphenylacetate catabolic process;MF:5-carboxymethyl-2-hydroxymuconate delta-isomerase activity;MF:5-oxopent-3-ene-1,2,5-tricarboxylate decarboxylase activity;	map00350	Tyrosine metabolism
VM_12770	D-alanine--D-alanine ligase	3.56	1.832	2.31912e-07	2.84891e-06	up	mRNA	13.05	4.08	7.54	28.97	34.41	47.74	8.22333	37.04	MULTISPECIES: ATP-grasp domain-containing protein [Vibrio]	BP:cell wall organization;MF:metal ion binding;MF:D-alanine-D-alanine ligase activity;MF:ATP binding;	map00550;map01502	Peptidoglycan biosynthesis;Vancomycin resistance
VM_01635	co-chaperone GroES	0.127	-2.97678	2.51015e-07	3.07437e-06	down	mRNA	1236.79	397.52	1215.79	67.64	82.06	315.21	950.033	154.97	co-chaperone GroES [Vibrio mimicus]	BP:protein folding;BP:chaperone mediated protein folding requiring cofactor;CC:cytoplasm;MF:chaperone binding;MF:unfolded protein binding;MF:ATPase activity;MF:metal ion binding;MF:ATP binding;	------	------
VM_01675	fumarate reductase (quinol) flavoprotein subunit	5.291	2.40352	2.5268e-07	3.08556e-06	up	mRNA	29.14	18.92	16.21	186.5	205.48	115.79	21.4233	169.257	fumarate reductase (quinol) flavoprotein subunit [Vibrio mimicus]	BP:electron transport chain;BP:anaerobic respiration;CC:plasma membrane;MF:flavin adenine dinucleotide binding;MF:fumarate reductas;	map00650;map00720;map00620;map02020;map00020;map00190	Citrate cycle (TCA cycle);Oxidative phosphorylation
VM_06850	agglutination protein	0.271	-1.88284	2.54261e-07	3.09565e-06	down	mRNA	71.16	13.46	39.29	7.8	14.26	18.31	41.3033	13.4567	agglutination protein [Vibrio mimicus]	------	------	------
VM_06315	starch synthase	2.699	1.43223	2.62829e-07	3.19049e-06	up	mRNA	29.23	9.68	22.04	60.38	78.6	73.6	20.3167	70.86	glycogen synthase GlgA [Vibrio mimicus]	BP:glycogen biosynthetic process;MF:alpha-1,4-glucan synthase activity;MF:starch synthase activity;MF:glycoge;	map02026;map00500	Biofilm formation - Escherichia coli;Starch and sucrose metabolism
VM_15240	damage-inducible protein DinB	0.252	-1.98873	2.66366e-07	3.2239e-06	down	mRNA	31.13	8.49	17.44	2.83	10.17	6.7	19.02	6.56667	DNA damage-inducible protein DinB [Vibrio cholerae]	------	------	------
VM_09275	zinc metalloprotease HtpX	0.241	-2.05319	2.70984e-07	3.27014e-06	down	mRNA	291.31	120.25	268.57	44.65	66.35	110.71	226.71	73.9033	protease HtpX [Vibrio mimicus]	CC:integral component of membrane;CC:plasma membrane;MF:metalloendopeptidase activity;MF:zinc ion binding;	------	------
VM_02210	inorganic pyrophosphatase	2.946	1.55868	2.82404e-07	3.39796e-06	up	mRNA	117.06	29.85	86.7	272.97	314.71	258.96	77.87	282.213	MULTISPECIES: inorganic diphosphatase [Vibrio]	BP:phosphate-containing compound metabolic process;BP:phosphorus metabolic process;CC:cytoplasm;CC:cytosol;MF:inorganic diphosphatase activity;MF:magnesium ion binding;	map00190	Oxidative phosphorylation
VM_20780	osmotically inducible protein OsmC	0.217	-2.20352	2.83386e-07	3.3998e-06	down	mRNA	64.56	28.33	31.16	5.95	21.1	13.89	41.35	13.6467	MULTISPECIES: OsmC family protein [Vibrio]	------	------	------
VM_10675	hypothetical protein	0.274	-1.86683	2.88818e-07	3.45487e-06	down	mRNA	519.99	205.51	271.39	107.47	112.58	142.31	332.297	120.787	hypothetical protein VM_10675 [Vibrio mimicus]	------	------	------
VM_13585	sodium:proton antiporter	3.404	1.76742	3.4268e-07	4.08725e-06	up	mRNA	7.66	3.5	4.35	19.28	28.83	25.28	5.17	24.4633	sodium:proton antiporter [Vibrio mimicus]	BP:sodium ion transport;CC:integral component of membrane;MF:solut;	------	------
VM_07165	hypothetical protein	3.704	1.88921	3.53594e-07	4.20521e-06	up	mRNA	16.38	4.73	10.26	46.9	55.57	44.52	10.4567	48.9967	RidA family protein [Vibrio mimicus]	------	------	------
VM_15560	amidohydrolase	3.572	1.83657	3.58124e-07	4.24678e-06	up	mRNA	16.97	7.15	8.85	52.85	62.97	43.58	10.99	53.1333	amidohydrolase [Vibrio mimicus]	------	------	------
VM_02285	ribosomal subunit interface protein	3.902	1.9642	3.61213e-07	4.27105e-06	up	mRNA	66.99	33.2	68.87	303.31	288.96	308.81	56.3533	300.36	ribosome hibernation promoting factor [Vibrio mimicus]	BP:primary metabolic process;BP:negative regulation of translational elongation;BP:regulation of transcription, DNA-templated;BP:regulation of translation;CC:ribosome;CC:cytosolic small ribosomal subunit;MF:ribosome binding;MF:ribosomal small subunit binding;	------	------
VM_11525	polyphosphate kinase 2	3.284	1.71547	4.09643e-07	4.7151e-06	up	mRNA	12.92	5.16	9.81	35.18	40.87	44.75	9.29667	40.2667	polyphosphate kinase 2 [Vibrio mimicus]	MF:polyphosphate kinase activity;	map03018;map00190	RNA degradation;Oxidative phosphorylation
VM_02220	hypothetical protein	5.537	2.46898	4.17938e-07	4.76333e-06	up	mRNA	7.93	3.72	6.03	48.58	60.01	25.04	5.89333	44.5433	hypothetical protein VM_02220 [Vibrio mimicus]	------	------	------
VM_05015	NADPH-dependent 2%2C4-dienoyl-CoA reductase	5.434	2.44208	4.19966e-07	4.77319e-06	up	mRNA	33.86	26.06	22.55	258.79	245.79	176.9	27.49	227.16	NADPH-dependent 2,4-dienoyl-CoA reductase [Vibrio mimicus]	CC:cytoplasm;MF:oxidoreductase activity;MF:FMN binding;	------	------
VM_17040	anaerobic glycerol-3-phosphate dehydrogenase subunit B	0.309	-1.69382	4.30472e-07	4.87908e-06	down	mRNA	22.62	4.96	14.33	2.94	7.48	6.19	13.97	5.53667	glycerol-3-phosphate dehydrogenase subunit GlpB [Vibrio mimicus]	BP:glycerol catabolic process;BP:glycerol-3-phosphate metabolic process;MF:sn-glycerol-3-phosphat;	map00564	Glycerophospholipid metabolism
VM_08950	thiol reductant ABC exporter subunit CydD	2.617	1.38766	4.43427e-07	5.01207e-06	up	mRNA	14.45	4.08	10.13	28.01	37.96	28.86	9.55333	31.61	cysteine/glutathione ABC transporter permease/ATP-binding protein CydD [Vibrio mimicus]	------	map02010	ABC transporters
VM_18025	C4-dicarboxylate ABC transporter substrate-binding protein	4.83	2.27209	4.50077e-07	5.07326e-06	up	mRNA	20.54	11.24	30.49	85.94	127.56	207.56	20.7567	140.353	TAXI family TRAP transporter solute-binding subunit [Vibrio mimicus]	------	------	------
VM_16870	pyruvate kinase	0.103	-3.2805	4.5171e-07	5.07771e-06	down	mRNA	104.79	37.44	74.42	13.87	12.79	1.57	72.2167	9.41	MULTISPECIES: pyruvate kinase [Vibrio]	MF:magnesium ion binding;MF:potassium ion binding;MF:kinase activity;MF:pyruvate kinase activity;MF:ATP binding;	map05165;map05203;map00230;map00620;map00010;map04922;map05230;map04930	Human papillomavirus infection;Viral carcinogenesis;Purine metabolism;Pyruvate metabolism;Glycolysis / Gluconeogenesis;Glucagon signaling pathway;Central carbon metabolism in cancer;Type II diabetes mellitus
VM_20790	hypothetical protein	0.26	-1.94199	4.70163e-07	5.2707e-06	down	mRNA	24.89	4.99	14.62	2.2	8.71	4.42	14.8333	5.11	HNH endonuclease [Vibrio mimicus]	------	------	------
VM_13320	transcriptional regulator	4.736	2.24368	4.72088e-07	5.27786e-06	up	mRNA	17.76	11.92	12.3	100.31	90.33	98.66	13.9933	96.4333	transcriptional regulator [Vibrio mimicus]	------	------	------
VM_19055	spermidine/putrescine ABC transporter substrate-binding protein PotD	4.228	2.08004	5.06006e-07	5.64169e-06	up	mRNA	21.97	5.87	11.65	34.6	69.63	108.71	13.1633	70.98	spermidine/putrescine ABC transporter substrate-binding protein [Vibrio mimicus]	BP:polyamine transport;CC:periplasmic space;MF:polyamine binding;	map02010	ABC transporters
VM_20480	hypothetical protein	0.298	-1.74618	5.09459e-07	5.6648e-06	down	mRNA	47.6	16.05	39.79	10.32	13.39	16.42	34.48	13.3767	outer membrane beta-barrel protein [Vibrio mimicus]	CC:host outer membrane;	------	------
VM_00385	chemotaxis protein	4.797	2.26213	5.18137e-07	5.74572e-06	up	mRNA	4.84	1.08	3.04	8	17.16	28.33	2.98667	17.83	methyl-accepting chemotaxis protein [Vibrio mimicus]	BP:signal transduction;CC:integral component of membrane;	map02030;map02020	Bacterial chemotaxis;Two-component system
VM_02595	hypothetical protein	5.302	2.40664	5.41733e-07	5.99119e-06	up	mRNA	348.57	254.89	214.29	2430.71	2111.5	2008.1	272.583	2183.44	DUF1107 domain-containing protein [Vibrio mimicus]	------	------	------
VM_15110	hypothetical protein	0.276	-1.85516	5.54215e-07	6.11275e-06	down	mRNA	51.11	14.93	25.86	6.81	20.07	8.45	30.6333	11.7767	hypothetical protein [Vibrio mimicus]	------	------	------
VM_15850	hypothetical protein	0.182	-2.46065	5.63686e-07	6.20054e-06	down	mRNA	41.63	5.52	16.45	1.85	9.38	3.46	21.2	4.89667	conserved hypothetical protein [Vibrio mimicus VM603]	CC:integral component of membrane;	------	------
VM_10000	sigma-54-dependent Fis family transcriptional regulator	0.382	-1.3875	6.43269e-07	7.05704e-06	down	mRNA	66.81	21.61	42.24	15.9	24.37	25.03	43.5533	21.7667	sigma-54-dependent Fis family transcriptional regulator [Vibrio mimicus]	------	map02024;map02020;map05111	Quorum sensing;Two-component system;Biofilm formation - Vibrio cholerae
VM_09625	lysine 6-monooxygenase	0.065	-3.93793	6.68762e-07	7.31715e-06	down	mRNA	36.14	4.53	46.2	0.15	3.66	3.61	28.9567	2.47333	SidA/IucD/PvdA family monooxygenase [Vibrio mimicus]	MF:monooxygenase activity;	map00997	Biosynthesis of various secondary metabolites - part 3
VM_19245	sodium/proline symporter	2.952	1.56165	7.03985e-07	7.68205e-06	up	mRNA	11.15	4.06	7.36	27.88	36.68	23.39	7.52333	29.3167	sodium/proline symporter PutP [Vibrio mimicus]	BP:proline transport;CC:integral component of membrane;CC:plasma membrane;MF:sodium ion binding;MF:prolin;	------	------
VM_17070	thioredoxin TrxC	0.126	-2.98842	7.09855e-07	7.72556e-06	down	mRNA	184.07	94.45	224.82	10.9	17.29	60.33	167.78	29.5067	thioredoxin TrxC [Vibrio mimicus]	BP:glycerol ether metabolic process;MF:protein disulfide oxidoreductase activity;	------	------
VM_11640	ATP-dependent chaperone ClpB	0.16	-2.64818	7.15597e-07	7.76744e-06	down	mRNA	124.37	61.38	144.15	9.13	19.59	45.2	109.967	24.64	ATP-dependent chaperone ClpB [Vibrio mimicus]	BP:response to heat;BP:protein refolding;CC:cytoplasm;MF:ATPase activity;MF:ATP binding;	map04213	Longevity regulating pathway - multiple species
VM_09365	acetate kinase	2.605	1.38153	7.3104e-07	7.90443e-06	up	mRNA	15.21	4.86	9.28	27.99	38.61	32.21	9.78333	32.9367	acetate kinase [Vibrio mimicus]	BP:acetyl-CoA biosynthetic process;BP:organic acid metabolic process;CC:cytoplasm;MF:acetate kinase activity;MF:magnesium ion binding;MF:ATP binding;	map00680;map00720;map00640;map00620;map00430	Methane metabolism;Carbon fixation pathways in prokaryotes;Propanoate metabolism;Pyruvate metabolism;Taurine and hypotaurine metabolism
VM_08640	hypothetical protein	4.128	2.04542	7.3207e-07	7.90443e-06	up	mRNA	141.71	96.51	105.59	649.55	771.64	734.59	114.603	718.593	DUF2750 domain-containing protein [Vibrio mimicus]	------	------	------
VM_09615	aerobactin siderophore synthesis protein IucB	0.06	-4.052	7.3847e-07	7.9526e-06	down	mRNA	38.54	3.93	50.3	0.16	5.79	1.92	30.9233	2.62333	acetyltransferase [Vibrio mimicus]	------	map00997	Biosynthesis of various secondary metabolites - part 3
VM_10425	hypothetical protein	0.173	-2.52748	7.5973e-07	8.16013e-06	down	mRNA	118.35	11.71	43.33	5.83	23.68	6.97	57.7967	12.16	YitT family protein [Vibrio mimicus]	CC:integral component of membrane;CC:plasma membrane;	------	------
VM_09465	hypothetical protein	0.374	-1.41785	8.58957e-07	9.17786e-06	down	mRNA	59.65	21.83	51.42	19.37	27.13	19.65	44.3	22.05	hypothetical protein [Vibrio mimicus]	CC:integral component of membrane;	------	------
VM_04180	glycine cleavage system transcriptional repressor	3.46	1.79086	8.68508e-07	9.25581e-06	up	mRNA	12.78	3.2	8.17	33.61	38.15	31.05	8.05	34.27	glycine cleavage system protein R [Vibrio mimicus]	BP:regulation of transcription, DNA-templated;CC:cytoplasm;	map02026	Biofilm formation - Escherichia coli
VM_10350	hypothetical protein	6.935	2.79399	8.77098e-07	9.32314e-06	up	mRNA	45.38	48.43	25.12	465.4	433.42	482.6	39.6433	460.473	zinc ribbon-containing protein [Vibrio mimicus]	------	------	------
VM_08850	histidine ammonia-lyase	2.993	1.58146	9.35492e-07	9.91815e-06	up	mRNA	6.39	2.16	3.01	11.45	22	13.2	3.85333	15.55	histidine ammonia-lyase [Vibrio mimicus]	BP:histidine catabolic process to glutamate and formamide;BP:histidine catabolic process to glutamate and formate;CC:cytoplasm;MF:histidine ammonia-lyase activity;	map00340	Histidine metabolism
VM_00150	hemolysin III family protein	3.009	1.5893	9.44959e-07	9.99269e-06	up	mRNA	21.96	9.37	14.57	55.36	68.77	62.74	15.3	62.29	hemolysin III family protein [Vibrio mimicus]	BP:cytolysis;CC:integral component of membrane;	------	------
VM_00325	Bcr/CflA family drug resistance efflux transporter	3.918	1.97006	9.62809e-07	1.01368e-05	up	mRNA	146.01	79.07	116.5	670.73	561.14	602.18	113.86	611.35	multidrug effflux MFS transporter [Vibrio mimicus]	------	------	------
VM_00540	heme biosynthesis protein HemY	3.555	1.8298	9.63527e-07	1.01368e-05	up	mRNA	5.94	3.39	4.85	21.16	27.73	22.85	4.72667	23.9133	heme biosynthesis protein HemY [Vibrio mimicus]	BP:heme metabolic process;BP:porphyrin-containing compound biosynthetic process;CC:integral component of membrane;CC:plasma membrane;	------	------
VM_01590	HslU--HslV peptidase ATPase subunit	0.165	-2.59894	9.87888e-07	1.03665e-05	down	mRNA	191.57	182.59	235.12	37.06	37.08	81.75	203.093	51.9633	HslU--HslV peptidase ATPase subunit [Vibrio mimicus]	BP:protein unfolding;CC:HslUV protease complex;MF:peptidase activity;MF:ATP binding;MF:ATPase activity;	------	------
VM_20665	D-alanyl-D-alanine carboxypeptidase	0.233	-2.0993	1.00473e-06	1.05164e-05	down	mRNA	60.64	7.39	46.86	5.95	14.72	11.36	38.2967	10.6767	D-alanyl-D-alanine carboxypeptidase [Vibrio mimicus]	------	map00550	Peptidoglycan biosynthesis
VM_18140	type VI secretion protein VgrG	0.353	-1.50045	1.06366e-06	1.11049e-05	down	mRNA	17.35	4.82	10.13	2.61	8.03	4.89	10.7667	5.17667	type VI secretion system tip protein VgrG [Vibrio mimicus]	------	map03070	Bacterial secretion system
VM_04305	flagellum-specific ATP synthase FliI	2.651	1.40636	1.0794e-06	1.12406e-05	up	mRNA	10.48	4.09	9.21	20.56	36.41	29.11	7.92667	28.6933	flagellar protein export ATPase FliI [Vibrio mimicus]	BP:protein secretion by the type III secretion system;BP:bacterial-type flagellum assembly;BP:bacterial-type flagellum-dependent cell motility;CC:cytoplasm;CC:type III protein secretion system complex;MF:hydrolase activity;MF:proton-transporting ATP synthase activity, rotational mechanism;MF:proton-transporting ATPase activity, rotational mechanism;MF:ATP binding;	map02040	Flagellar assembly
VM_03460	NADH:ubiquinone reductase (Na(+)-transporting) subunit E	3.006	1.58791	1.11341e-06	1.15523e-05	up	mRNA	55.22	22.72	40.07	137.04	160.76	177.24	39.3367	158.347	MULTISPECIES: NADH:ubiquinone reductase (N	BP:respiratory electron transport chain;BP:sodium ion transport;CC:integral component of membrane;CC:Gram-negative-bacterium-type cell wall;CC:plasma membrane;CC:NADH dehydrogenase complex;MF:NADH dehydrogenas;MF:oxidoreductase activity, acting on NA;	------	------
VM_07080	Fe-S cluster assembly protein SufD	0.11	-3.18138	1.11617e-06	1.15523e-05	down	mRNA	19.61	3.11	19.55	0.34	4.62	1.61	14.09	2.19	Fe-S cluster assembly protein SufD [Vibrio mimicus]	BP:iron-sulfur cluster assembly;	------	------
VM_06180	pilus assembly protein TadC	3.577	1.83891	1.11778e-06	1.15523e-05	up	mRNA	4.66	1.46	2.07	8.1	17.41	13.51	2.73	13.0067	type II secretion system F family protein [Vibrio mimicus]	CC:integral component of membrane;CC:plasma membrane;	------	------
VM_11195	DNA helicase I	3.026	1.59748	1.13819e-06	1.17336e-05	up	mRNA	16.26	6.46	9.79	43.2	52.69	35.61	10.8367	43.8333	DNA2/NAM7 family helicase [Vibrio mimicus]	------	------	------
VM_16655	hypothetical protein	0.375	-1.41392	1.30624e-06	1.34323e-05	down	mRNA	125.55	50.17	124.85	34.45	66.1	55.66	100.19	52.07	ABC transporter substrate-binding protein [Vibrio mimicus]	------	map02010	ABC transporters
VM_03440	NADH:ubiquinone reductase (Na(+)-transporting) subunit A	2.878	1.52485	1.31308e-06	1.34689e-05	up	mRNA	110.8	26.86	65.74	238.43	244.14	216.31	67.8	232.96	Na(+)-translocating NADH-quinone reductase subunit A [Vibrio mimicus]	BP:sodium ion transport;MF:oxidoreductase activity, acting on NA;	------	------
VM_07315	ABC transporter permease	3.921	1.97134	1.31687e-06	1.34741e-05	up	mRNA	10.46	2.19	4.63	28.34	28.22	22.77	5.76	26.4433	MULTISPECIES: ABC transporter permease [Vibrio]	BP:transmembrane transport;CC:integral component of membrane;CC:plasma membrane;	map02010	ABC transporters
VM_09740	hypothetical protein	0.268	-1.89739	1.3837e-06	1.41226e-05	down	mRNA	52.56	16.9	27.97	4.89	15.14	15.9	32.4767	11.9767	AAA family ATPase [Vibrio mimicus]	MF:ATPase activity;MF:ATP binding;	------	------
VM_00055	hypothetical protein	0.207	-2.27416	1.42077e-06	1.44651e-05	down	mRNA	67.38	8.23	25.67	3.11	14.11	8.36	33.76	8.52667	TMEM165/GDT1 family protein [Vibrio mimicus]	CC:integral component of membrane;	------	------
VM_18740	oxidoreductase	0.279	-1.83918	1.44272e-06	1.46522e-05	down	mRNA	46.84	12.97	24.52	4.87	13.3	13.22	28.11	10.4633	molybdopterin-dependent oxidoreductase [Vibrio mimicus]	------	------	------
VM_09160	isocitrate dehydrogenase%2C NADP-dependent	2.714	1.44038	1.55466e-06	1.57501e-05	up	mRNA	60.17	21.89	45.98	148.11	176.74	129.05	42.68	151.3	NADP-dependent isocitrate dehydrogenase [Vibrio mimicus]	------	map00020;map04146;map00480;map00720;map05230	Citrate cycle (TCA cycle);Peroxisome;Glutathione metabolism;Carbon fixation pathways in prokaryotes;Central carbon metabolism in cancer
VM_00375	universal stress protein UspB	5.295	2.40458	1.58779e-06	1.6046e-05	up	mRNA	46.8	42.44	44.4	337.32	297.17	464.48	44.5467	366.323	universal stress protein UspB [Vibrio mimicus]	CC:integral component of membrane;CC:plasma membrane;	------	------
VM_16310	isoprenoid biosynthesis protein ElbB	3.376	1.75521	1.64548e-06	1.65882e-05	up	mRNA	21.45	11.62	16.07	73.14	90.85	71.66	16.38	78.55	isoprenoid biosynthesis glyoxalase ElbB [Vibrio mimicus]	------	------	------
VM_04650	DNA repair protein	4.395	2.1358	1.72294e-06	1.73265e-05	up	mRNA	28.58	19.51	18.26	137.52	145.5	152.17	22.1167	145.063	flagellar transcriptional regulator FlrD [Vibrio mimicus]	------	------	------
VM_18400	maltoporin	4.166	2.05849	1.74693e-06	1.75248e-05	up	mRNA	11.94	1.57	6.72	33.32	28.99	29.25	6.74333	30.52	maltoporin LamB [Vibrio mimicus]	------	------	------
VM_03270	DNA-binding transcriptional regulator GalS	3.137	1.64936	1.98967e-06	1.99113e-05	up	mRNA	5.9	1.99	3.59	13.19	15	17.75	3.82667	15.3133	substrate-binding domain-containing protein [Vibrio mimicus]	BP:regulation of transcription, DNA-templated;MF:DNA binding;	------	------
VM_11945	lipoprotein NlpI	2.975	1.57296	1.99635e-06	1.99295e-05	up	mRNA	33.54	10.37	21.38	84.86	85.46	71.98	21.7633	80.7667	lipoprotein NlpI [Vibrio mimicus]	CC:plasma membrane;	------	------
VM_20590	glycosyl hydrolase	3.85	1.94489	2.04647e-06	2.03803e-05	up	mRNA	46.53	27.03	26.42	176.49	197.67	184.86	33.3267	186.34	glycosyl hydrolase [Vibrio mimicus]	BP:carbohydrate metabolic process;	------	------
VM_08730	phosphoribosylglycinamide formyltransferase	0.15	-2.73316	2.07871e-06	2.06512e-05	down	mRNA	367.58	507.95	415.45	106.73	84.66	134.35	430.327	108.58	phosphoribosylglycinamide formyltransferase [Vibrio mimicus]	MF:transferase activity;	------	------
VM_19480	MATE family efflux transporter	0.265	-1.91777	2.1096e-06	2.09074e-05	down	mRNA	23.27	5.74	25.72	3.13	10.36	6.1	18.2433	6.53	MATE family efflux transporter [Vibrio mimicus]	CC:integral component of membrane;MF:antiporter activity;MF:xenobiotic transporter activity;	------	------
VM_01855	arginine N-succinyltransferase	3.312	1.72781	2.17537e-06	2.15073e-05	up	mRNA	46.3	25.26	57.07	163.28	210.7	224.02	42.8767	199.333	arginine N-succinyltransferase [Vibrio mimicus]	BP:arginine catabolic process;MF:arginine N-succinyltransferase activity;	map00330	Arginine and proline metabolism
VM_18300	transporter	3.166	1.66262	2.2381e-06	2.20743e-05	up	mRNA	9.32	3.12	5.43	18.53	24.32	30.17	5.95667	24.34	YdcF family protein [Vibrio mimicus]	------	------	------
VM_19250	hypothetical protein	0.315	-1.66848	2.27065e-06	2.23416e-05	down	mRNA	98.94	18.12	52.37	17.93	27.47	19.51	56.4767	21.6367	MULTISPECIES: hypothetical protein [Vibrio]	------	------	------
VM_16830	chitinase	0.411	-1.28184	2.3289e-06	2.286e-05	down	mRNA	14.68	3.49	7.81	2.92	6.57	4.28	8.66	4.59	chitinase C-terminal domain-containing protein [Vibrio mimicus]	BP:carbohydrate metabolic process;CC:extracellular region;MF:hydrolase activity, hydrolyzing O-glycosyl compounds;MF:carbohydrate binding;MF:chitin binding;	------	------
VM_08875	chemotaxis protein CheX	3.01	1.58975	2.46806e-06	2.41682e-05	up	mRNA	17.9	5.77	8.99	32.27	44.62	50.11	10.8867	42.3333	DUF3334 family protein [Vibrio mimicus]	------	------	------
VM_16765	beta-ketoacyl-ACP reductase	6.037	2.59385	2.53106e-06	2.4726e-05	up	mRNA	6.51	0.71	3.83	12.28	21.12	42.29	3.68333	25.23	SDR family oxidoreductase [Vibrio mimicus]	BP:poly-hydroxybutyrate biosynthetic process;CC:cytoplasm;MF:acetoacetyl-CoA reductase activity;	map00630;map00650	Glyoxylate and dicarboxylate metabolism;Butanoate metabolism
VM_00240	hypothetical protein	0.272	-1.87927	2.57447e-06	2.50904e-05	down	mRNA	695.45	81.91	293.44	102.69	118.09	97.01	356.933	105.93	hypothetical protein [Vibrio mimicus]	------	------	------
VM_16065	MFS transporter	0.251	-1.99574	2.58225e-06	2.51066e-05	down	mRNA	15.66	3.43	11.27	1.38	6.1	2.87	10.12	3.45	MFS transporter [Vibrio mimicus]	------	------	------
VM_16665	ferric transporter ATP-binding subunit	0.202	-2.305	2.65598e-06	2.57623e-05	down	mRNA	17.71	16.85	15.77	3.42	8.75	5.5	16.7767	5.89	ferric ABC transporter ATP-binding protein [Vibrio mimicus]	BP:iron assimilation;CC:ATP-binding cassett;MF:ferric-transporting ATPase activity;MF:ATP binding;	map02010	ABC transporters
VM_12855	hypothetical protein	0.149	-2.74285	2.68285e-06	2.59616e-05	down	mRNA	13.61	2.19	6.98	0.8	2.94	0.68	7.59333	1.47333	hypothetical protein VM_12855 [Vibrio mimicus]	------	------	------
VM_09735	hypothetical protein	0.311	-1.68666	2.71579e-06	2.62185e-05	down	mRNA	57.76	14.83	29.49	6.84	16.44	17.82	34.0267	13.7	MULTISPECIES: hypothetical protein [Vibrio]	------	------	------
VM_08035	amino acid ABC transporter permease	5.032	2.33123	2.74035e-06	2.63935e-05	up	mRNA	4.22	0.61	3.17	7.83	16.19	24.29	2.66667	16.1033	amino acid ABC transporter permease [Vibrio mimicus]	BP:amino acid transport;CC:ATP-binding cassett;MF:transmembrane transporter activity;	map02010	ABC transporters
VM_06125	ABC transporter permease	6.393	2.67655	2.93625e-06	2.82141e-05	up	mRNA	10.36	3.06	8.03	20.49	46.65	111.24	7.15	59.46	ABC transporter permease [Vibrio mimicus CAIM 602]	CC:membrane;MF:aspartic-type endopeptidase activity;	------	------
VM_12780	type VI secretion protein VasB-1	3.641	1.86441	2.98971e-06	2.86607e-05	up	mRNA	8.23	1.67	3.95	15.56	18.5	25.63	4.61667	19.8967	MULTISPECIES: type VI secretion system baseplate subunit TssG [Vibrio]	------	map02025	Biofilm formation - Pseudomonas aeruginosa
VM_20150	heme utilization protein HutZ	0.183	-2.44836	3.02202e-06	2.89029e-05	down	mRNA	119.58	17.13	94.08	6.79	15.58	27.69	76.93	16.6867	heme utilization protein HutZ [Vibrio mimicus]	------	------	------
VM_01480	C4-dicarboxylate ABC transporter	4.55	2.1858	3.05569e-06	2.91569e-05	up	mRNA	37.53	30.12	25.62	223.38	238.24	197.97	31.09	219.863	anaerobic C4-dicarboxylate transporter [Vibrio mimicus]	CC:integral component of membrane;CC:plasma membrane;MF:C4-dicarboxylate transmembrane transporter activity;	------	------
VM_13345	hypothetical protein	0.301	-1.72993	3.09406e-06	2.94546e-05	down	mRNA	79.67	47.58	58.71	20.57	32.79	30.57	61.9867	27.9767	hypothetical protein [Vibrio mimicus]	------	------	------
VM_04430	DUF4442 domain-containing protein	4.616	2.20676	3.15205e-06	2.99371e-05	up	mRNA	22.92	19.57	17.36	137.31	146.39	148.82	19.95	144.173	DUF4442 domain-containing protein [Vibrio mimicus]	------	------	------
VM_13575	lysine-sensitive aspartokinase 3	0.271	-1.88536	3.17132e-06	3.00507e-05	down	mRNA	59.65	14.44	44.34	6.69	13.36	20.2	39.4767	13.4167	lysine-sensitive aspartokinase 3 [Vibrio mimicus]	BP:lysine biosynthetic process via diaminopimelate;BP:threonine biosynthetic process;MF:aspartate kinase activity;MF:ATP binding;	map00270;map00300;map00260;map00261	Cysteine and methionine metabolism;Lysine biosynthesis;Glycine, serine and threonine metabolism;Monobactam biosynthesis
VM_07965	hypothetical protein	0.316	-1.66082	3.18851e-06	3.01439e-05	down	mRNA	53.5	10.67	36.81	6.7	19.14	15.04	33.66	13.6267	DUF2760 domain-containing protein [Vibrio mimicus]	CC:integral component of membrane;	------	------
VM_15405	MazG-related protein	0.263	-1.92693	3.20703e-06	3.02493e-05	down	mRNA	32.84	7.4	14.58	3.25	10.25	5.57	18.2733	6.35667	MazG-related protein [Vibrio mimicus]	------	------	------
VM_18340	anion permease	4.818	2.26847	3.22503e-06	3.03494e-05	up	mRNA	10.82	3.7	5.97	54.21	51.89	18.5	6.83	41.5333	DASS family sodium-coupled anion symporter [Vibrio mimicus]	CC:integral component of membrane;MF:transmembrane transporter activity;	------	------
VM_10115	flagellar protein MotY	3.685	1.88154	3.27601e-06	3.07585e-05	up	mRNA	13.63	6.25	6.6	34.36	43.76	56.57	8.82667	44.8967	OmpA family protein [Vibrio mimicus]	CC:membrane;	map02040	Flagellar assembly
VM_12875	hypothetical protein	3.044	1.60604	3.39317e-06	3.17858e-05	up	mRNA	75.29	20.17	42.56	188.53	181.08	138.57	46.0067	169.393	MULTISPECIES: sce7725 family protein [Vibrio]	------	------	------
VM_05310	trigger factor	0.326	-1.61517	3.40319e-06	3.1807e-05	down	mRNA	245.68	43.47	176.28	57.34	68.76	50.36	155.143	58.82	trigger factor [Vibrio mimicus]	BP:protein folding;BP:cell division;BP:protein transport;BP:cell cycle;CC:cytoplasm;MF:peptidyl-prolyl cis-trans isomerase activity;	------	------
VM_05735	chemotaxis protein	2.527	1.33719	3.69816e-06	3.44853e-05	up	mRNA	6.74	2.15	4.88	10.44	18.01	17.25	4.59	15.2333	methyl-accepting chemotaxis protein [Vibrio mimicus]	------	map02030;map02020	Bacterial chemotaxis;Two-component system
VM_03745	acyl-CoA dehydrogenase	3.637	1.86284	3.71605e-06	3.45587e-05	up	mRNA	35.77	22.51	25.65	109.45	158.58	188.86	27.9767	152.297	acyl-CoA dehydrogenase FadE [Vibrio mimicus]	BP:fatty acid beta-oxidation using acyl-CoA dehydrogenase;CC:integral component of membrane;MF:long-chain-acyl-CoA dehydrogenase activity;MF:flavin adenine dinucleotide binding;	map00071	Fatty acid degradation
VM_05465	hypothetical protein	3.946	1.98022	3.72287e-06	3.45587e-05	up	mRNA	4.48	0.99	2.41	8.23	13.44	16.87	2.62667	12.8467	OmpA family protein [Vibrio mimicus]	CC:integral component of membrane;	------	------
VM_08870	hypothetical protein	0.416	-1.26434	3.94218e-06	3.65119e-05	down	mRNA	16.16	4.5	12.27	3.79	9.23	5.33	10.9767	6.11667	FAD-binding oxidoreductase [Vibrio mimicus]	------	------	------
VM_19020	pyridoxamine 5-phosphate oxidase	0.371	-1.43102	4.02957e-06	3.72372e-05	down	mRNA	257.1	55.19	128.69	60.13	86.03	55.9	146.993	67.3533	DUF3283 domain-containing protein [Vibrio mimicus]	CC:integral component of membrane;	------	------
VM_01690	protein-export chaperone SecB	0.333	-1.58562	4.08747e-06	3.76029e-05	down	mRNA	190.3	67.9	194.14	59.56	63.51	70.87	150.78	64.6467	MULTISPECIES: protein-export chaperone SecB [Vibrio]	BP:protein transport;BP:protein folding;BP:protein tetramerization;CC:cytoplasm;MF:unfolded protein binding;	map02024;map03070;map03060	Quorum sensing;Bacterial secretion system;Protein export
VM_08915	NAD-dependent malic enzyme	2.382	1.25225	4.16609e-06	3.8155e-05	up	mRNA	19.75	5.6	12.73	34.42	47.42	33.24	12.6933	38.36	malate oxidoreductase [Vibrio mimicus VM603]	MF:NAD binding;MF:malate dehydrogenas;MF:metal ion binding;MF:oxaloacetate decarboxylase activity;	map00620;map02020	Pyruvate metabolism;Two-component system
VM_19350	NAD-dependent dehydratase	3.848	1.94394	4.24219e-06	3.87655e-05	up	mRNA	12.17	1.77	7.24	21.08	32.62	42.18	7.06	31.96	NAD(P)-dependent oxidoreductase [Vibrio mimicus]	------	------	------
VM_19955	maltose/maltodextrin transporter ATP-binding protein	5.877	2.55502	4.31838e-06	3.9374e-05	up	mRNA	30.24	32.5	21.23	218.91	229.53	374.45	27.99	274.297	maltose/maltodextrin ABC transporter ATP-binding protein MalK [Vibrio mimicus]	------	map02010	ABC transporters
VM_13680	iron-hydroxamate ABC transporter substrate-binding protein	10.052	3.32946	4.32802e-06	3.93744e-05	up	mRNA	21.33	7.69	13.94	34.08	92.37	447.41	14.32	191.287	TIGR04219 family outer membrane beta-barrel protein [Vibrio mimicus]	------	------	------
VM_17625	histidine kinase	3.317	1.73006	4.4215e-06	4.01359e-05	up	mRNA	3.38	1.15	2.73	6.46	10.92	14.27	2.42	10.55	ATP-binding protein [Vibrio mimicus]	CC:integral component of membrane;MF:phosphorelay sensor kinase activity;	------	------
VM_07055	aspartate ammonia-lyase	0.144	-2.79722	4.47409e-06	4.05236e-05	down	mRNA	63.04	5.54	51.57	2.06	7.01	10.89	40.05	6.65333	class II fumarate hydratase [Vibrio mimicus]	BP:tricarboxylic acid cycle;BP:fumarate metabolic process;CC:tricarboxylic acid cycle enzyme complex;MF:fumarate hydratase activity;	map05211;map05200;map00720;map00620;map00020;map04934	Citrate cycle (TCA cycle);Cushing syndrome
VM_06455	hypothetical protein	4.702	2.23341	4.57738e-06	4.13678e-05	up	mRNA	21.49	10.36	9.42	81.58	82.83	100.16	13.7567	88.19	hypothetical protein [Vibrio mimicus]	------	------	------
VM_07730	acyl-CoA dehydrogenase	2.679	1.42163	4.66252e-06	4.20447e-05	up	mRNA	9.67	3.23	8.79	20.14	28.67	26.92	7.23	25.2433	flavin-dependent monooxygenase [Vibrio mimicus]	MF:monooxygenase activity;MF:flavin adenine dinucleotide binding;MF:oxidoreductase activity, acting on the CH-CH group of donors;	map00350	Tyrosine metabolism
VM_20000	diguanylate cyclase	3.242	1.69682	4.83676e-06	4.35203e-05	up	mRNA	14.08	4.83	8.5	26.56	36.9	52.38	9.13667	38.6133	GGDEF domain-containing protein [Vibrio mimicus]	------	map05111	Biofilm formation - Vibrio cholerae
VM_17175	ACP phosphodiesterase	0.292	-1.77456	4.97708e-06	4.46848e-05	down	mRNA	41.85	24.93	41.07	11.35	16.82	18.04	35.95	15.4033	ACP phosphodiesterase [Vibrio mimicus]	BP:fatty acid biosynthetic process;MF:[acyl-carrier-protein] phosphodiesterase activity;	map00770	Pantothenate and CoA biosynthesis
VM_09580	MarR family transcriptional regulator	0.26	-1.94488	5.4335e-06	4.85701e-05	down	mRNA	32.87	13.57	20.29	3.62	12.35	9.55	22.2433	8.50667	MarR family transcriptional regulator [Vibrio mimicus]	MF:transcription factor activity, sequence-specific DNA binding;	------	------
VM_07425	GntR family transcriptional regulator	3.007	1.58816	5.65885e-06	5.04745e-05	up	mRNA	39.29	8.62	20.32	86.67	93.54	62.75	22.7433	80.9867	conserved hypothetical protein [Vibrio mimicus VM603]	------	------	------
VM_15530	transcriptional regulator	0.308	-1.70059	5.90468e-06	5.25151e-05	down	mRNA	30.26	16.77	22.59	8.52	13.89	9.21	23.2067	10.54	TetR/AcrR family transcriptional regulator [Vibrio mimicus]	------	------	------
VM_05500	diguanylate cyclase	0.173	-2.53291	5.91323e-06	5.25151e-05	down	mRNA	21.9	2.12	16.21	0.98	5.64	2.21	13.41	2.94333	extracellular solute-binding protein [Vibrio mimicus]	------	map02010	ABC transporters
VM_06225	diguanylate cyclase	3.79	1.92222	6.04348e-06	5.35559e-05	up	mRNA	9.21	1.56	7.13	26.06	24.15	27.67	5.96667	25.96	EAL domain-containing protein [Vibrio mimicus]	------	------	------
VM_05745	formate acetyltransferase	2.734	1.45123	6.10096e-06	5.39488e-05	up	mRNA	39.64	18.96	38.63	96	136	137.47	32.41	123.157	formate C-acetyltransferase [Vibrio mimicus]	BP:carbohydrate metabolic process;CC:cytoplasm;MF:formate C-acetyltransferase activity;	map00640;map00620;map00650	Propanoate metabolism;Pyruvate metabolism;Butanoate metabolism
VM_06820	Na(+)/H(+) antiporter NhaA	2.86	1.51604	6.22356e-06	5.49145e-05	up	mRNA	15.4	6.8	8.41	31.96	48.09	41.74	10.2033	40.5967	Na+/H+ antiporter NhaA [Vibrio mimicus]	BP:regulation of pH;CC:plasma membrane;CC:integral component of membrane;MF:antiporter activity;MF:sodium ion transmembrane transporter activity;	------	------
VM_00130	cytochrome c oxidase accessory protein CcoG	3.017	1.5932	6.27581e-06	5.52568e-05	up	mRNA	26.12	10.36	13.47	65.81	71.94	61.79	16.65	66.5133	cytochrome c oxidase accessory protein CcoG [Vibrio mimicus]	------	------	------
VM_06515	hypothetical protein	0.169	-2.56621	6.58014e-06	5.78122e-05	down	mRNA	25.83	1.68	18.18	1.4	4.14	3.31	15.23	2.95	putative manganese transporter [Vibrio mimicus]	CC:integral component of membrane;	------	------
VM_00505	transposase	0.162	-2.628	6.63731e-06	5.81899e-05	down	mRNA	46.16	2.19	13.15	1.92	5.4	3.22	20.5	3.51333	IS4 family transposase [Vibrio mimicus]	------	------	------
VM_14605	hypothetical protein	0.193	-2.37493	6.7197e-06	5.87866e-05	down	mRNA	530726	694479	617950	178580	208188	223258	614385	203342	hypothetical protein AL544_013950 [Vibrio mimicus]	------	------	------
VM_08270	transposase	0.292	-1.77605	6.99046e-06	6.0992e-05	down	mRNA	15.3	4.44	9.62	1.53	6.15	4.24	9.78667	3.97333	IS4 family transposase [Vibrio mimicus]	------	------	------
VM_04135	hypothetical protein	0.355	-1.49519	7.00152e-06	6.0992e-05	down	mRNA	14.51	4.86	7.67	2.27	7.19	4.13	9.01333	4.53	hypothetical protein VM_04135 [Vibrio mimicus]	------	------	------
VM_07090	cysteine dioxygenase	0.105	-3.24809	7.09806e-06	6.1702e-05	down	mRNA	11.7	3.23	9.86	0.37	3.12	0.45	8.26333	1.31333	cysteine desulfuration protein SufE [Vibrio mimicus]	------	------	------
VM_15200	plasmid maintenance protein CcdB	0.355	-1.49346	7.14599e-06	6.19873e-05	down	mRNA	99.34	25.77	49.36	21.82	26.91	28.41	58.1567	25.7133	CcdB family protein [Vibrio mimicus]	BP:plasmid maintenance;MF:DNA topoisomeras;	------	------
VM_20795	hypothetical protein	0.333	-1.5861	7.28941e-06	6.3098e-05	down	mRNA	102.27	34.79	64.83	19.36	38.77	34.45	67.2967	30.86	hypothetical protein [Vibrio mimicus]	------	------	------
VM_04510	2-oxoglutarate dehydrogenase E1 component	2.991	1.58073	7.30859e-06	6.31308e-05	up	mRNA	42.76	24.54	41.59	134.92	169.3	161.27	36.2967	155.163	2-oxoglutarate dehydrogenase E1 component [Vibrio mimicus]	BP:tricarboxylic acid cycle;MF:oxoglutarate dehydrogenas;MF:thiamine pyrophosphate binding;	map00020	Citrate cycle (TCA cycle)
VM_01015	hypothetical protein	0.252	-1.987	7.56118e-06	6.51755e-05	down	mRNA	42.72	34.49	43.44	11.63	15.93	19.66	40.2167	15.74	hypothetical protein [Vibrio mimicus]	------	------	------
VM_04995	hypothetical protein	2.943	1.55711	7.738e-06	6.65598e-05	up	mRNA	17.25	6.35	8.77	39.78	45.25	39.21	10.79	41.4133	DUF2989 domain-containing protein [Vibrio mimicus]	------	------	------
VM_15655	hybrid sensor histidine kinase/response regulator	2.725	1.44611	7.81765e-06	6.71042e-05	up	mRNA	15.61	5.5	10.23	37.68	42.08	30.36	10.4467	36.7067	hybrid sensor histidine kinase/response regulator [Vibrio mimicus]	CC:integral component of membrane;CC:plasma membrane;MF:phosphorelay sensor kinase activity;MF:phosphoprotein phosphatase activity;	map02024;map02020;map05111	Quorum sensing;Two-component system;Biofilm formation - Vibrio cholerae
VM_18350	cysteine methyltransferase	4.156	2.05503	8.07366e-06	6.91571e-05	up	mRNA	15.41	3.36	8.36	27.21	39.72	70.69	9.04333	45.8733	methylated-DNA--[protein]-cysteine S-methyltransferase [Vibrio mimicus]	BP:DNA dealkylation involved in DNA repair;BP:methylation;CC:cytoplasm;MF:methylated-DNA-[protein]-cysteine S-methyltransferase activity;	------	------
VM_06745	efflux transporter periplasmic adaptor subunit	0.264	-1.92106	8.24145e-06	7.04472e-05	down	mRNA	19.96	7.3	11.4	1.88	8.96	4.39	12.8867	5.07667	efflux RND transporter periplasmic adaptor subunit [Vibrio mimicus]	------	map01501;map01503	Cationic antimicrobial peptide (CAMP) resistance
VM_19310	3%2C4-dihydroxy-2-butanone-4-phosphate synthase	0.388	-1.36695	8.3416e-06	7.11551e-05	down	mRNA	36.55	11.58	23.84	11.14	15.85	9.36	23.99	12.1167	3,4-dihydroxy-2-butanone-4-phosphate synthase [Vibrio mimicus]	BP:riboflavin biosynthetic process;MF:magnesium ion binding;MF:manganese ion binding;MF:3,4-dihydroxy-2-butanone-4-phosphate synthase activity;	map00740	Riboflavin metabolism
VM_15575	hydrolase	0.34	-1.55444	8.54403e-06	7.27306e-05	down	mRNA	22.67	6.18	16.51	4.43	8.52	7.23	15.12	6.72667	hydrolase [Vibrio mimicus]	MF:hydrolase activity;	------	------
VM_09835	recombination protein RecR	0.253	-1.98421	8.66548e-06	7.36117e-05	down	mRNA	44.22	35.81	45.57	11.07	19.25	20.18	41.8667	16.8333	MULTISPECIES: recombination mediator RecR [Vibrio]	BP:DNA recombination;BP:DNA repair;MF:metal ion binding;MF:DNA binding;	map03440	Homologous recombination
VM_13035	Holliday junction DNA helicase RuvA	0.303	-1.72061	8.70927e-06	7.38309e-05	down	mRNA	32.3	14.93	36.54	9.58	11.07	13.72	27.9233	11.4567	MULTISPECIES: Holliday junction resolvase RuvX [Vibrio]	BP:rRNA 5'-end processing;CC:cytoplasm;MF:nuclease activity;	------	------
VM_13390	integrase	0.111	-3.165	9.02615e-06	7.63594e-05	down	mRNA	3.75	14.4	17.04	1.78	4.02	1.98	11.73	2.59333	MULTISPECIES: IS481 family transposase [Vibrio]	------	------	------
VM_04255	flagellar filament capping protein FliD	3.116	1.63963	9.09579e-06	7.67902e-05	up	mRNA	18.18	8.07	10.65	42.02	49.85	64.63	12.3	52.1667	flagellar filament capping protein FliD [Vibrio mimicus]	BP:cell adhesion;CC:bacterial-type flagellum filament cap;CC:extracellular region;CC:bacterial-type flagellum hook;	map02040	Flagellar assembly
VM_16815	hypothetical protein	3.042	1.6048	9.17801e-06	7.73252e-05	up	mRNA	10.98	3.99	6.63	17.1	36.06	36.5	7.2	29.8867	hypothetical protein VM_16815 [Vibrio mimicus]	------	------	------
VM_20220	histidine kinase	2.866	1.519	9.25028e-06	7.76914e-05	up	mRNA	11.49	2.5	7.37	14.44	27.87	33.42	7.12	25.2433	CHASE domain-containing protein [Vibrio mimicus]	CC:integral component of membrane;CC:plasma membrane;MF:phosphorelay sensor kinase activity;MF:phosphoprotein phosphatase activity;	------	------
VM_00065	tRNA 2-thiouridine(34) synthase TusA	0.264	-1.91928	9.25935e-06	7.76914e-05	down	mRNA	105.72	12.93	52.02	10.81	23.16	19.39	56.89	17.7867	sulfurtransferase TusA [Vibrio mimicus]	BP:tRNA wobble position uridine thiolation;CC:cytoplasm;MF:transferase activity;MF:sulfur carrier activity;	map04122	Sulfur relay system
VM_08805	diguanylate phosphodiesterase	3.788	1.92134	9.33281e-06	7.8148e-05	up	mRNA	8.81	1.57	4.63	10.46	23.78	34.31	5.00333	22.85	EAL domain-containing protein [Vibrio mimicus]	------	------	------
VM_17890	disulfide bond formation protein DsbA	2.581	1.36819	9.35693e-06	7.81904e-05	up	mRNA	35.23	8.14	21.05	51.82	72.49	79.86	21.4733	68.0567	DsbA family protein [Vibrio mimicus]	MF:oxidoreductase activity;	------	------
VM_10170	PTS N-acetylmuramic acid transporter subunit IIBC	3.05	1.60875	9.4024e-06	7.84107e-05	up	mRNA	37.36	6.12	18.45	61.9	67.43	83.39	20.6433	70.9067	N-acetylglucosamine-specific PTS transporter subunit IIBC [Vibrio mimicus]	BP:phosphoenolpyruvate-dependent sugar phosphotransferase system;CC:integral component of membrane;CC:organelle inner membrane;CC:plasma membrane;MF:N-acetylglucosamine transmembrane transporter activity;MF:protein-;MF:kinase activity;	map00520;map02060	Phosphotransferase system (PTS)
VM_03930	flagellin	4.462	2.15754	9.9817e-06	8.30728e-05	up	mRNA	47.05	31.27	22.47	199.22	194.73	277.73	33.5967	223.893	flagellin [Vibrio mimicus]	BP:bacterial-type flagellum-dependent cell motility;CC:extracellular region;CC:bacterial-type flagellum;MF:structural molecule activity;	map02040;map02020;map05134;map04621;map05131;map05132;map04626	Flagellar assembly;Two-component system;Legionellosis;NOD-like receptor signaling pathway;Shigellosis;Salmonella infection;Plant-pathogen interaction
VM_12390	glutamate--cysteine ligase	0.332	-1.59128	1.01057e-05	8.37864e-05	down	mRNA	34.92	18.35	39.52	10.19	16.05	17.51	30.93	14.5833	glutamate--cysteine ligase [Vibrio mimicus]	BP:glutathione biosynthetic process;MF:glutamate-cysteine ligase activity;MF:ATP binding;	map00270;map00480	Cysteine and methionine metabolism;Glutathione metabolism
VM_00500	DNA polymerase I	0.121	-3.04299	1.01083e-05	8.37864e-05	down	mRNA	673.14	66.64	460.34	15.45	27.38	115.62	400.04	52.8167	DNA polymerase I [Vibrio mimicus]	------	map03440;map03410;map03420;map03030	Homologous recombination;Base excision repair;Nucleotide excision repair;DNA replication
VM_16305	hypothetical protein	3.297	1.7213	1.01564e-05	8.40156e-05	up	mRNA	84.8	33.58	54.62	249.75	248.96	255.48	57.6667	251.397	hypothetical protein [Vibrio mimicus]	------	------	------
VM_05005	L-asparaginase 1	3.278	1.71298	1.03304e-05	8.52828e-05	up	mRNA	21.82	4.37	15.44	59.85	61.05	38.52	13.8767	53.14	asparaginase [Vibrio mimicus]	------	map00460;map00250	Cyanoamino acid metabolism;Alanine, aspartate and glutamate metabolism
VM_00430	MATE family efflux transporter	0.405	-1.30363	1.08609e-05	8.93033e-05	down	mRNA	17.76	4.4	9.89	3.56	8.37	5.04	10.6833	5.65667	MATE family efflux transporter DinF [Vibrio mimicus]	CC:integral component of membrane;MF:antiporter activity;MF:xenobiotic transporter activity;	------	------
VM_10190	asparagine synthase B	0.361	-1.46986	1.0894e-05	8.93961e-05	down	mRNA	59.27	22.71	63.03	13.22	31.8	27.94	48.3367	24.32	asparagine synthase B [Vibrio mimicus]	BP:asparagine biosynthetic process;BP:glutamine metabolic process;MF:asparagine synthas;MF:ATP binding;	map00250	Alanine, aspartate and glutamate metabolism
VM_20545	arginine decarboxylase	2.314	1.21037	1.13187e-05	9.26957e-05	up	mRNA	52.88	12.9	28.29	78	99.62	88.17	31.3567	88.5967	biosynthetic arginine decarboxylase [Vibrio mimicus VM573]	------	map00330	Arginine and proline metabolism
VM_08310	fumarate hydratase	2.864	1.51816	1.15191e-05	9.41491e-05	up	mRNA	57.31	22.01	38.57	159.28	163.76	116.98	39.2967	146.673	MULTISPECIES: fumarate hydratase [Vibrio]	------	map00020;map00720;map00620	Citrate cycle (TCA cycle);Carbon fixation pathways in prokaryotes;Pyruvate metabolism
VM_13460	MSHA biogenesis protein MshQ	2.677	1.42076	1.15463e-05	9.41838e-05	up	mRNA	11.35	4.86	7.19	23.23	30.35	31.69	7.8	28.4233	MSHA biogenesis protein MshQ [Vibrio mimicus]	------	------	------
VM_03935	flagellin	3.32	1.73122	1.16847e-05	9.5124e-05	up	mRNA	62.56	21.12	28.78	125.65	133.22	218.1	37.4867	158.99	flagellin [Vibrio mimicus]	BP:bacterial-type flagellum-dependent cell motility;CC:extracellular region;CC:bacterial-type flagellum;MF:structural molecule activity;	map02040;map02020;map05134;map04621;map05131;map05132;map04626	Flagellar assembly;Two-component system;Legionellosis;NOD-like receptor signaling pathway;Shigellosis;Salmonella infection;Plant-pathogen interaction
VM_02370	reactive intermediate/imine deaminase	3.319	1.73054	1.1753e-05	9.549e-05	up	mRNA	42.03	21.78	31.23	154.63	144.08	135.23	31.68	144.647	Rid family detoxifying hydrolase [Vibrio mimicus]	------	------	------
VM_01665	fumarate reductase subunit C	5.106	2.35226	1.24385e-05	0.00010086	up	mRNA	13.72	8.19	5.39	77.8	77.16	45.57	9.1	66.8433	fumarate reductase subunit FrdC [Vibrio mimicus]	CC:integral component of membrane;CC:plasma membrane fumarate reductase complex;MF:succinate dehydrogenase activity;	map00650;map00720;map00620;map02020;map00020;map00190	Citrate cycle (TCA cycle);Oxidative phosphorylation
VM_14105	hypothetical protein	4.412	2.14134	1.24744e-05	0.000100952	up	mRNA	15.97	13.78	10.75	85.42	92.8	103.98	13.5	94.0667	hypothetical protein [Vibrio mimicus]	------	------	------
VM_15490	transcriptional regulator	0.252	-1.99077	1.26769e-05	0.000102388	down	mRNA	33.74	7.88	18.53	2.35	13.19	5.61	20.05	7.05	transcriptional regulator [Vibrio mimicus]	------	------	------
VM_17540	ligand-gated channel	0.22	-2.18696	1.29044e-05	0.000104021	down	mRNA	17.81	2.31	10	1.19	5.71	1.64	10.04	2.84667	TonB-dependent siderophore receptor [Vibrio mimicus]	------	------	------
VM_13350	hypothetical protein	0.397	-1.33134	1.31359e-05	0.000105679	down	mRNA	51.77	20.84	32.85	14.9	21.57	20.59	35.1533	19.02	hypothetical protein [Vibrio mimicus]	------	------	------
VM_12165	ammonium transporter	3.802	1.92664	1.33469e-05	0.000107167	up	mRNA	10.76	0.91	5.96	17.86	31.21	25.92	5.87667	24.9967	ammonium transporter [Vibrio mimicus]	------	------	------
VM_07690	sodium:alanine symporter	0.228	-2.13405	1.3563e-05	0.00010869	down	mRNA	67.63	70.65	63.17	21.51	27.14	27.27	67.15	25.3067	sodium:alanine symporter family protein [Vibrio mimicus]	------	------	------
VM_14585	chloramphenical resistance permease RarD	2.795	1.48263	1.36556e-05	0.000109218	up	mRNA	10.94	2.39	6.68	22.01	28.02	17.88	6.67	22.6367	EamA family transporter RarD [Vibrio mimicus]	------	------	------
VM_05155	deoxycytidine triphosphate deaminase	2.77	1.47015	1.39498e-05	0.000111289	up	mRNA	20.47	4.38	13.63	40.23	47.7	40.72	12.8267	42.8833	DUF1244 domain-containing protein [Vibrio mimicus]	------	------	------
VM_07340	chemotaxis protein	4.139	2.04936	1.39703e-05	0.000111289	up	mRNA	8.72	2.01	3.36	10.63	22.73	38.77	4.69667	24.0433	methyl-accepting chemotaxis protein [Vibrio mimicus]	BP:signal transduction;CC:integral component of membrane;	------	------
VM_03770	uracil phosphoribosyltransferase	3.085	1.62509	1.39958e-05	0.000111289	up	mRNA	27.42	4.57	13.1	54.36	54.27	47.88	15.03	52.17	uracil phosphoribosyltransferase [Vibrio mimicus]	BP:uracil salvage;BP:UMP salvage;BP:nucleoside metabolic process;MF:magnesium ion binding;MF:uracil phosphoribosyltransferase activity;MF:GTP binding;	map00240	Pyrimidine metabolism
VM_16290	nucleoside diphosphate kinase regulator	0.197	-2.34154	1.40237e-05	0.000111295	down	mRNA	68	5.6	36.35	4.05	15.26	6.75	36.65	8.68667	nucleoside diphosphate kinase regulator [Vibrio mimicus]	BP:regulation of DNA-templated transcription, elongation;MF:kinase activity;MF:RNA polymerase binding;MF:DNA binding;	------	------
VM_00160	potassium transporter TrkH	2.531	1.3397	1.42307e-05	0.000112719	up	mRNA	9.4	3.76	7.13	17.34	26.27	25.76	6.76333	23.1233	TrkH family potassium uptake protein [Vibrio mimicus]	CC:integral component of membrane;CC:plasma membrane;MF:metal ion binding;MF:potassiu;	------	------
VM_06130	AAA family ATPase	6.066	2.60082	1.44461e-05	0.000114019	up	mRNA	4.97	0.47	2.93	7.88	14.46	34.23	2.79	18.8567	AAA family ATPase [Vibrio mimicus]	------	------	------
VM_00395	recombinase RmuC	0.324	-1.62384	1.44504e-05	0.000114019	down	mRNA	17.67	8.26	12.24	3.05	10.13	5.63	12.7233	6.27	DNA recombination protein RmuC [Vibrio mimicus]	------	------	------
VM_08585	cytochrome C heme lyase	2.708	1.43712	1.49535e-05	0.000117762	up	mRNA	11.38	3.47	8.12	22.73	37.19	21.88	7.65667	27.2667	cytochrome C heme lyase [Vibrio mimicus]	------	------	------
VM_17140	protein viaA	2.629	1.39457	1.51703e-05	0.000119241	up	mRNA	7.99	3.11	5.25	17.17	21.2	18.41	5.45	18.9267	ATPase RavA stimulator ViaA [Vibrio mimicus]	------	------	------
VM_17320	hypothetical protein	3.817	1.93226	1.57654e-05	0.000123682	up	mRNA	36.65	21.54	20.03	152.86	142.77	132.08	26.0733	142.57	DUF3024 domain-containing protein [Vibrio mimicus]	------	------	------
VM_01645	phaC PHA synthase	0.371	-1.42945	1.58302e-05	0.000123953	down	mRNA	983.74	209.47	626.09	225.19	251.59	323.43	606.433	266.737	phaC PHA synthase [Vibrio mimicus]	------	------	------
VM_12795	type VI secretion protein	2.548	1.34954	1.62662e-05	0.000127124	up	mRNA	8.79	2.5	6.01	12.32	22.23	22.56	5.76667	19.0367	MULTISPECIES: type VI secretion system contractile sheath large subunit [Vibrio]	------	------	------
VM_19555	microcin C ABC transporter ATP-binding protein	0.193	-2.37207	1.66245e-05	0.000129678	down	mRNA	37.33	3.01	32.71	2.5	6.98	6.91	24.35	5.46333	ABC transporter ATP-binding protein [Vibrio mimicus]	BP:peptide transport;MF:ATPase activity, coupled to transmembrane movement of substances;MF:ATP binding;	map02024;map02010;map01501	Quorum sensing;ABC transporters;beta-Lactam resistance
VM_14785	hypothetical protein	0.296	-1.75479	1.68232e-05	0.000130978	down	mRNA	345.89	50.59	173.56	69.93	70.9	48.29	190.013	63.04	hypothetical protein [Vibrio mimicus]	------	------	------
VM_04290	flagellar M-ring protein FliF	4.113	2.04016	1.7084e-05	0.000132757	up	mRNA	14.7	9.53	9.28	79.97	64.88	52.43	11.17	65.76	flagellar M-ring protein FliF [Vibrio mimicus]	BP:bacterial-type flagellum-dependent cell motility;CC:integral component of membrane;CC:bacterial-type flagellum basal body, MS ring;CC:plasma membrane;MF:motor activity;	map02040	Flagellar assembly
VM_07795	C4-dicarboxylate ABC transporter permease	2.52	1.33367	1.71282e-05	0.000132849	up	mRNA	6.01	1.3	3.83	8.42	15.82	11.29	3.71333	11.8433	MULTISPECIES: TRAP transporter large permease [Vibrio]	CC:integral component of membrane;CC:plasma membrane;	------	------
VM_06800	MATE family efflux transporter	2.702	1.43406	1.72228e-05	0.000133079	up	mRNA	18.16	3.55	8.52	30.91	40.12	25.7	10.0767	32.2433	MATE family efflux transporter [Vibrio mimicus]	CC:integral component of membrane;MF:antiporter activity;MF:xenobiotic transporter activity;	------	------
VM_04605	cobyrinic acid a%2Cc-diamide synthase	3.498	1.80657	1.75548e-05	0.000135389	up	mRNA	31.28	18.69	20.96	126.14	121.74	106.7	23.6433	118.193	MinD/ParA family protein [Vibrio metoecus]	MF:ATP binding;	------	------
VM_13065	pyrroline-5-carboxylate reductase	0.36	-1.47553	1.78475e-05	0.000137389	down	mRNA	49.47	16.02	38.5	12.5	15.21	20.19	34.6633	15.9667	pyrroline-5-carboxylate reductase [Vibrio mimicus]	BP:L-proline biosynthetic process;CC:cytoplasm;MF:pyrroline-5-carboxylate reductase activity;	map00330	Arginine and proline metabolism
VM_17105	LysR family transcriptional regulator	0.225	-2.15125	1.79743e-05	0.000138106	down	mRNA	43.9	14.7	13.68	3.28	7.22	11.4	24.0933	7.3	LysR family transcriptional regulator [Vibrio mimicus]	------	------	------
VM_07230	energy transducer TonB	0.245	-2.0265	1.83446e-05	0.000140687	down	mRNA	43	26.94	36.37	5.91	15.1	19.36	35.4367	13.4567	energy transducer TonB [Vibrio mimicus]	BP:protein transport;CC:integral component of membrane;CC:outer membrane-bounded periplasmic space;CC:plasma membrane;MF:energy transducer activity;MF:siderophore transmembrane transporter activity;	------	------
VM_15440	isomerase	0.241	-2.05306	1.93497e-05	0.000148119	down	mRNA	20.53	7.78	14.71	2.1	10.78	3.07	14.34	5.31667	isomerase [Vibrio mimicus]	BP:biosynthetic process;MF:catalytic activity;	------	------
VM_18305	hypothetical protein	3.206	1.68084	1.96875e-05	0.000150424	up	mRNA	7.07	1.43	6	18.09	24.71	14.26	4.83333	19.02	DMT family transporter [Vibrio mimicus]	------	------	------
VM_18320	hypothetical protein	3.68	1.87982	2.01494e-05	0.000153668	up	mRNA	7.35	2.5	5.59	28.45	26.86	16.08	5.14667	23.7967	hypothetical protein [Vibrio mimicus]	CC:integral component of membrane;	------	------
VM_09085	hypothetical protein	2.944	1.55799	2.02528e-05	0.000154169	up	mRNA	29.75	7.21	14.07	62.87	77.98	43.59	17.01	61.48	hypothetical protein [Vibrio mimicus]	------	------	------
VM_17035	sn-glycerol-3-phosphate dehydrogenase subunit A	0.253	-1.98011	2.04355e-05	0.000155272	down	mRNA	36.95	13.56	21.56	4	6.76	13.64	24.0233	8.13333	anaerobic glycerol-3-phosphate dehydrogenase subunit A [Vibrio mimicus]	BP:glycerol catabolic process;BP:glycerol-3-phosphate metabolic process;CC:glycerol-3-phosphate dehydrogenase complex;CC:plasma membrane;MF:sn-glycerol-3-phosphat;MF:flavin adenine dinucleotide binding;MF:FMN binding;	map00564	Glycerophospholipid metabolism
VM_03450	Na(+)-translocating NADH-quinone reductase subunit C	2.467	1.30296	2.09106e-05	0.000158588	up	mRNA	75.89	28.76	50.4	157.1	183.41	164.14	51.6833	168.217	Na(+)-translocating NADH-quinone reductase subunit C [Vibrio mimicus]	BP:sodium ion transport;CC:integral component of membrane;CC:plasma membrane;MF:oxidoreductase activity, acting on NA;MF:FMN binding;	------	------
VM_00545	heme biosynthesis operon protein HemX	2.492	1.31709	2.14162e-05	0.000162123	up	mRNA	10.93	4.97	8.89	23.25	35.57	26.88	8.26333	28.5667	uroporphyrinogen-III C-methyltransferase [Vibrio mimicus]	BP:methylation;CC:integral component of membrane;MF:methyltransferase activity;	map00860	Porphyrin and chlorophyll metabolism
VM_16895	phosphoesterase	0.331	-1.59596	2.14884e-05	0.00016237	down	mRNA	34.48	5.6	21.24	6.3	11.49	6.83	20.44	8.20667	phosphatase PAP2 family protein [Vibrio mimicus]	------	------	------
VM_06265	acyl-CoA dehydrogenase	3.796	1.92443	2.23995e-05	0.000168671	up	mRNA	69.2	54.65	53.23	353.66	366.09	310.7	59.0267	343.483	acyl-CoA dehydrogenase [Vibrio mimicus]	------	map00071	Fatty acid degradation
VM_16340	molybdopterin molybdenumtransferase MoeA	2.429	1.28061	2.24046e-05	0.000168671	up	mRNA	19.49	4.66	12.43	34.02	41.96	32.52	12.1933	36.1667	molybdopterin molybdotransferase MoeA [Vibrio mimicus]	------	map00790	Folate biosynthesis
VM_18705	MFS transporter	0.281	-1.83213	2.26941e-05	0.000170538	down	mRNA	128.19	27.1	78.91	11.75	26.93	42.49	78.0667	27.0567	multidrug effflux MFS transporter [Vibrio mimicus]	CC:integral component of membrane;MF:transmembrane transporter activity;	------	------
VM_03260	chorismate-binding protein	0.357	-1.48499	2.27894e-05	0.000170941	down	mRNA	19.03	3.89	12.96	3.09	8.87	4.71	11.96	5.55667	chromate efflux transporter [Vibrio mimicus]	CC:integral component of membrane;CC:plasma membrane;MF:chromate transmembrane transporter activity;	------	------
VM_03360	hypothetical protein	4.79	2.26007	2.30268e-05	0.000172407	up	mRNA	5.3	0.55	4.57	10.74	22.37	27.36	3.47333	20.1567	DUF2850 domain-containing protein [Vibrio mimicus]	CC:integral component of membrane;	------	------
VM_05620	ribosomal-protein-serine acetyltransferase	0.377	-1.40704	2.33465e-05	0.000174482	down	mRNA	39.67	10.5	21.42	6.67	15.38	13.37	23.8633	11.8067	GNAT family N-acetyltransferase [Vibrio mimicus]	MF:N-acetyltransferase activity;	------	------
VM_12260	LuxR family transcriptional regulator	2.896	1.53391	2.40592e-05	0.000179156	up	mRNA	1096.3	201.09	551.83	2210.12	1997.76	1820.28	616.407	2009.39	TetR/AcrR family transcriptional regulator [Vibrio mimicus]	MF:peptidase activity;MF:DNA binding;	map02024;map02020;map05111	Quorum sensing;Two-component system;Biofilm formation - Vibrio cholerae
VM_18980	1%2C4-alpha-glucan branching enzyme	2.677	1.42052	2.44506e-05	0.000181741	up	mRNA	11.98	2.34	7.22	22.57	26.78	18.52	7.18	22.6233	1,4-alpha-glucan branching protein GlgB [Vibrio mimicus]	------	map00500	Starch and sucrose metabolism
VM_13435	ribonuclease G	2.647	1.40414	2.53085e-05	0.000187777	up	mRNA	15.36	5.32	8.63	29.21	33.1	37.46	9.77	33.2567	ribonuclease G [Vibrio mimicus]	BP:RNA processing;MF:endonuclease activity;MF:ribonuclease activity;MF:RNA binding;	------	------
VM_07060	hypothetical protein	0.1	-3.31984	2.53585e-05	0.000187809	down	mRNA	123.6	4.04	92.43	1.42	13.3	11.25	73.3567	8.65667	hypothetical protein [Vibrio mimicus]	------	------	------
VM_15765	diguanylate phosphodiesterase	0.373	-1.42092	2.55562e-05	0.000188931	down	mRNA	29.59	5.31	13.73	4.37	11.32	6.98	16.21	7.55667	EAL domain-containing protein [Vibrio mimicus]	------	------	------
VM_12805	type VI secretion system-associated protein	3.247	1.69918	2.60151e-05	0.000191978	up	mRNA	14.85	3.99	7.96	18.91	45.58	49.74	8.93333	38.0767	MULTISPECIES: type VI secretion system contractile sheath small subunit [Vibrio]	------	map02025	Biofilm formation - Pseudomonas aeruginosa
VM_13440	septum formation inhibitor Maf	2.527	1.33739	2.61124e-05	0.000192351	up	mRNA	20	6.09	11.55	31.24	45.55	45.85	12.5467	40.88	septum formation inhibitor Maf [Vibrio mimicus]	------	------	------
VM_20265	hypothetical protein	0.347	-1.52793	2.6447e-05	0.000194466	down	mRNA	72.42	37.01	85.47	23.8	33.02	37.62	64.9667	31.48	DUF1852 domain-containing protein [Vibrio mimicus]	------	------	------
VM_10260	hypothetical protein	0.38	-1.39747	2.67243e-05	0.000196154	down	mRNA	58.86	21.93	48.74	15.37	24.43	26.64	43.1767	22.1467	NfeD family protein [Vibrio mimicus]	------	------	------
VM_15150	hypothetical protein	0.362	-1.46617	2.70874e-05	0.000198463	down	mRNA	196.48	80.33	115.72	56.44	68.16	70.13	130.843	64.91	MULTISPECIES: DUF1778 domain-containing protein [Vibrio]	BP:regulation of transcription, DNA-templated;	------	------
VM_10900	transcriptional regulator	0.44	-1.18439	2.83128e-05	0.000207072	down	mRNA	32.58	8.6	26.22	8.85	16.98	12.7	22.4667	12.8433	transcriptional regulator [Vibrio mimicus]	MF:DNA binding;	------	------
VM_15295	hypothetical protein	0.297	-1.75085	2.86561e-05	0.000209075	down	mRNA	20.46	9.81	12.97	4.73	7.57	6.02	14.4133	6.10667	hypothetical protein [Vibrio mimicus]	------	------	------
VM_03160	integrase	0.172	-2.5418	2.87355e-05	0.000209075	down	mRNA	110.1	7.23	55.27	4.12	25.92	6.53	57.5333	12.19	MULTISPECIES: IS481 family transposase [Vibrio]	------	------	------
VM_07855	AraC family transcriptional regulator	3.823	1.93487	2.94352e-05	0.000213757	up	mRNA	5.19	0.66	4.03	14.64	19.07	10.52	3.29333	14.7433	helix-turn-helix domain-containing protein [Vibrio mimicus]	MF:transcription factor activity, sequence-specific DNA binding;MF:sequence-specific DNA binding;	------	------
VM_10625	DL-methionine transporter substrate-binding subunit	0.386	-1.37265	2.94955e-05	0.000213816	down	mRNA	41.86	21.42	42.84	15	25.17	18.74	35.3733	19.6367	methionine ABC transporter substrate-binding lipoprotein MetQ [Vibrio mimicus]	CC:membrane;	map02010	ABC transporters
VM_18070	glycerophosphodiester phosphodiesterase	0.216	-2.20891	2.9935e-05	0.00021662	down	mRNA	13.59	3.46	6.64	0.87	5.34	1.25	7.89667	2.48667	glycerophosphodiester phosphodiesterase [Vibrio mimicus]	BP:lipid metabolic process;MF:phosphoric diester hydrolase activity;	map00564	Glycerophospholipid metabolism
VM_19990	acyl-CoA thioesterase	2.499	1.32147	3.03666e-05	0.000219356	up	mRNA	20.02	4.86	14.4	26.09	54.76	46.36	13.0933	42.4033	acyl-CoA thioesterase [Vibrio mimicus]	BP:acyl-CoA metabolic process;BP:fatty acid metabolic process;CC:cytosol;MF:CoA hydrolase activity;MF:thiolester hydrolase activity;MF:acyl-CoA hydrolase activity;MF:long-chain fatty acyl-CoA binding;	------	------
VM_17595	thermolabile hemolysin	0.334	-1.58423	3.15285e-05	0.000227349	down	mRNA	8	3.94	6.7	1.85	4.58	2.76	6.21333	3.06333	thermolabile hemolysin [Vibrio mimicus]	BP:lipid metabolic process;MF:lipase activity;	------	------
VM_04300	flagellar assembly protein FliH	3.211	1.68286	3.20673e-05	0.000230828	up	mRNA	10.18	6.71	7.78	32.39	44.73	40.59	8.22333	39.2367	flagellar assembly protein FliH [Vibrio mimicus]	BP:bacterial-type flagellum-dependent cell motility;CC:cytoplasm;CC:bacterial-type flagellum;MF:motor activity;	map02040	Flagellar assembly
VM_04565	transposase	0.456	-1.13269	3.3603e-05	0.000241459	down	mRNA	99.83	38.95	60.47	31.54	54.11	39.79	66.4167	41.8133	IS4 family transposase [Vibrio mimicus]	------	------	------
VM_01500	superoxide dismutase	0.224	-2.15902	3.37434e-05	0.000242044	down	mRNA	29.99	4.18	36.54	4.24	7.12	7.61	23.57	6.32333	superoxide dismutase [Vibrio mimicus]	MF:superoxide dismutase activity;MF:metal ion binding;	map04146;map04013;map05208;map04068;map05016;map05417;map04213;map04212;map04211	Peroxisome;MAPK signaling pathway - fly;Chemical carcinogenesis - reactive oxygen species;FoxO signaling pathway;Huntington disease;Lipid and atherosclerosis;Longevity regulating pathway - multiple species;Longevity regulating pathway - worm;Longevity regulating pathway
VM_03700	cytochrome C biogenesis protein CcsB	3.894	1.96126	3.38411e-05	0.000242321	up	mRNA	130.91	92.07	75.3	515.46	550.69	725.98	99.4267	597.377	cytochrome c [Vibrio mimicus]	MF:metal ion binding;MF:heme binding;MF:electron carrier activity;	------	------
VM_10110	hypothetical protein	0.219	-2.19199	3.47967e-05	0.00024873	down	mRNA	100.44	19.05	75.45	5.87	15.88	30.59	64.98	17.4467	DUF2753 domain-containing protein [Vibrio mimicus]	------	------	------
VM_04525	succinate--CoA ligase subunit alpha	3.231	1.69189	3.48727e-05	0.00024884	up	mRNA	38.41	21.12	42.21	167.82	144.39	134.37	33.9133	148.86	succinyl-CoA synthetase subunit alpha [Vibrio cholerae]	BP:tricarboxylic acid cycle;CC:succinate-CoA ligase comple;MF:succinate-CoA ligas;MF:nucleotide binding;MF:succinate-CoA ligas;	map00020;map00660;map00720;map00640	Citrate cycle (TCA cycle);C5-Branched dibasic acid metabolism;Carbon fixation pathways in prokaryotes;Propanoate metabolism
VM_04245	flagellin B	3.028	1.59826	3.49975e-05	0.000249162	up	mRNA	36.71	8.28	21.31	57.87	66.88	114.58	22.1	79.7767	flagellin [Vibrio mimicus]	BP:bacterial-type flagellum-dependent cell motility;CC:extracellular region;CC:bacterial-type flagellum;MF:structural molecule activity;	map02040;map02020;map05134;map04621;map05131;map05132;map04626	Flagellar assembly;Two-component system;Legionellosis;NOD-like receptor signaling pathway;Shigellosis;Salmonella infection;Plant-pathogen interaction
VM_07850	ornithine cyclodeaminase	4.25	2.08755	3.50393e-05	0.000249162	up	mRNA	8.45	1.32	4.62	18.7	49.31	9.89	4.79667	25.9667	ornithine cyclodeaminase [Vibrio mimicus]	------	------	------
VM_12030	transcription elongation factor GreA	0.355	-1.4957	3.74241e-05	0.000265659	down	mRNA	157.83	54.2	97.74	39.89	40.6	60.36	103.257	46.95	transcription elongation factor GreA [Vibrio mimicus VM603]	BP:regulation of DNA-templated transcription, elongation;MF:translation elongation factor activity;MF:RNA polymerase binding;MF:DNA binding;	------	------
VM_15475	acetyltransferase	0.348	-1.5243	3.85558e-05	0.00027322	down	mRNA	33.79	6.6	16.75	4.57	13.43	7.55	19.0467	8.51667	GNAT family N-acetyltransferase [Vibrio mimicus]	------	------	------
VM_08385	glucan biosynthesis protein D	2.276	1.18633	3.86325e-05	0.000273292	up	mRNA	30.4	7.87	15.86	41.8	54.65	55.71	18.0433	50.72	glucan biosynthesis protein G [Vibrio mimicus]	BP:glucan biosynthetic process;CC:periplasmic space;MF:catalytic activity;MF:carbohydrate binding;	------	------
VM_00435	methyltransferase	0.213	-2.23438	3.92262e-05	0.000277014	down	mRNA	131.65	16.36	84.37	7.2	16.57	32.88	77.46	18.8833	class I SAM-dependent methyltransferase [Vibrio mimicus]	------	------	------
VM_15785	formate transporter FocA	0.116	-3.11386	3.98806e-05	0.000280767	down	mRNA	42.14	2.64	14.98	0.37	7.07	1.37	19.92	2.93667	formate transporter FocA [Vibrio mimicus]	CC:integral component of membrane;MF:formate transmembrane transporter activity;	------	------
VM_07030	superoxide dismutase	3.778	1.91745	3.98945e-05	0.000280767	up	mRNA	7.43	1.11	3.81	12.36	19.66	23.78	4.11667	18.6	superoxide dismutase family protein [Vibrio mimicus]	MF:superoxide dismutase activity;MF:metal ion binding;	map05208;map05016;map05014;map04213;map04146;map05022;map05020	Chemical carcinogenesis - reactive oxygen species;Huntington disease;Amyotrophic lateral sclerosis;Longevity regulating pathway - multiple species;Peroxisome;Pathways of neurodegeneration - multiple diseases;Prion disease
VM_17215	oxidoreductase	0.443	-1.17368	4.02789e-05	0.000282987	down	mRNA	24.78	8.84	14.13	6.51	12.8	9.66	15.9167	9.65667	FAD-dependent oxidoreductase [Vibrio mimicus]	MF:oxidoreductase activity;	------	------
VM_15235	hypothetical protein	0.297	-1.74951	4.30897e-05	0.000301701	down	mRNA	29.27	8.73	19.32	4.3	14.44	5.39	19.1067	8.04333	hypothetical protein [Vibrio mimicus]	------	------	------
VM_02290	RNA polymerase factor sigma-54	3.652	1.86853	4.4255e-05	0.000309333	up	mRNA	22.13	19.77	23.34	101.26	122.31	149.37	21.7467	124.313	RNA polymerase factor sigma-54 [Vibrio mimicus]	BP:DNA-templated transcription, initiation;MF:DNA-directed RNA polymerase activity;MF:sigma factor activity;MF:bacterial-type RNA polymerase transcriptional activator activity, sequence-specific DNA binding;MF:DNA binding;	map02040;map02020;map05111	Flagellar assembly;Two-component system;Biofilm formation - Vibrio cholerae
VM_13120	lytic murein transglycosylase	2.612	1.385	4.46218e-05	0.000311366	up	mRNA	25.89	8.59	12.1	51.13	60.11	45.18	15.5267	52.14	membrane-bound lytic murein transglycosylase MltC [Vibrio mimicus]	BP:peptidoglycan metabolic process;CC:membrane;MF:lytic transglycosylase activity;	------	------
VM_20380	diguanylate cyclase	4.375	2.12937	4.49167e-05	0.000312892	up	mRNA	8.65	1.25	5.47	9.81	27.52	43.2	5.12333	26.8433	GGDEF domain-containing protein [Vibrio mimicus]	------	------	------
VM_03900	flagellar basal-body rod protein FlgG	2.534	1.34163	4.51316e-05	0.000313856	up	mRNA	17.62	4.76	7.89	27.17	36.1	32.62	10.09	31.9633	MULTISPECIES: flagellar basal-body rod protein FlgG [Vibrio]	BP:bacterial-type flagellum-dependent swarming motility;BP:bacterial-type flagellum-dependent cell motility;CC:bacterial-type flagellum basal body, distal rod;CC:bacterial-type flagellum basal body;CC:bacterial-type flagellum hook;MF:structural molecule activity;	map02040	Flagellar assembly
VM_07135	efflux transporter periplasmic adaptor subunit	0.344	-1.53951	4.54001e-05	0.000315189	down	mRNA	18.74	4.17	19.15	4.2	7.6	6.45	14.02	6.08333	efflux RND transporter periplasmic adaptor subunit [Vibrio mimicus]	------	------	------
VM_11180	type I restriction endonuclease	2.364	1.24094	4.57037e-05	0.00031676	up	mRNA	7.35	2.94	6.73	16.15	22.17	15.69	5.67333	18.0033	HsdR family type I site-specific deoxyribonuclease [Vibrio mimicus]	------	------	------
VM_11130	multidrug DMT transporter permease	0.309	-1.69492	4.77936e-05	0.000330687	down	mRNA	12.23	2.69	7.66	1.33	5.47	2.63	7.52667	3.14333	MULTISPECIES: DNA circularization N-terminal domain-containing protein [Vibrio]	------	------	------
VM_06670	magnesium transporter	0.282	-1.82553	4.79155e-05	0.000330972	down	mRNA	10.23	1.68	4.3	1.01	3.54	1.3	5.40333	1.95	magnesium transporter [Vibrio mimicus]	------	------	------
VM_04285	flagellar hook-basal body complex protein FliE	4.961	2.3105	4.81619e-05	0.000332115	up	mRNA	31.67	24.88	11.13	187.99	181.32	161.9	22.56	177.07	flagellar hook-basal body complex protein FliE [Vibrio mimicus]	BP:bacterial-type flagellum-dependent cell motility;CC:bacterial-type flagellum basal body;MF:motor activity;MF:structural molecule activity;	map02040	Flagellar assembly
VM_12010	dihydropteroate synthase	0.403	-1.31285	4.83139e-05	0.000332604	down	mRNA	19.86	8.77	15.14	5.79	11.4	7.88	14.59	8.35667	dihydropteroate synthase [Vibrio mimicus]	BP:tetrahydrofolate biosynthetic process;BP:folic acid biosynthetic process;MF:metal ion binding;MF:dihydropteroate synthase activity;	map00790	Folate biosynthesis
VM_15755	chemotaxis protein	0.295	-1.76138	4.88429e-05	0.000335682	down	mRNA	50.19	13.56	30.42	13.6	15.08	5.5	31.39	11.3933	methyl-accepting chemotaxis protein [Vibrio mimicus]	------	map02030;map02020	Bacterial chemotaxis;Two-component system
VM_04295	flagellar motor switch protein FliG	3.519	1.8151	4.96341e-05	0.00034055	up	mRNA	18.8	10.97	9.98	72.24	68.34	59	13.25	66.5267	flagellar motor switch protein FliG [Vibrio mimicus]	BP:chemotaxis;BP:bacterial-type flagellum-dependent cell motility;CC:bacterial-type flagellum basal body;CC:plasma membrane;MF:motor activity;	map02030;map02040	Bacterial chemotaxis;Flagellar assembly
VM_10725	hypothetical protein	0.166	-2.59498	5.26304e-05	0.000360505	down	mRNA	44.17	63.69	57.29	10.35	10.89	26.18	55.05	15.8067	MULTISPECIES: DUF3301 domain-containing protein [Vibrio]	------	------	------
VM_00140	hypothetical protein	4.275	2.09606	5.40743e-05	0.000369778	up	mRNA	3408.75	2566.78	2472.04	17525.8	11951.5	24989.8	2815.86	18155.7	Uncharacterised protein [Vibrio cholerae]	------	------	------
VM_15400	hypothetical protein	0.392	-1.35224	5.50497e-05	0.000375158	down	mRNA	29.71	9.03	17.78	5.14	13.13	11.63	18.84	9.96667	pyridoxamine 5'-phosphate oxidase family protein [Vibrio mimicus]	------	------	------
VM_06845	hypothetical protein	0.421	-1.24957	5.50986e-05	0.000375158	down	mRNA	38.99	12.26	23.44	9.62	15.99	15.7	24.8967	13.77	OmpA family protein [Vibrio mimicus]	CC:integral component of membrane;MF:calcium ion binding;	------	------
VM_06330	dihydrolipoamide dehydrogenase	4.309	2.10748	5.51354e-05	0.000375158	up	mRNA	10.87	1.55	3.56	11.49	25.14	42.65	5.32667	26.4267	TVP38/TMEM64 family protein [Vibrio mimicus]	------	------	------
VM_08015	7-carboxy-7-deazaguanine synthase QueE	0.319	-1.6464	5.68321e-05	0.000386063	down	mRNA	29.36	4.76	15.16	3.21	8.62	7.51	16.4267	6.44667	7-carboxy-7-deazaguanine synthase QueE [Vibrio mimicus]	------	map00790	Folate biosynthesis
VM_03910	flagellar biosynthesis protein FlgI	2.578	1.36606	5.89822e-05	0.000400007	up	mRNA	14.91	5.26	8.45	31.53	35.19	28.4	9.54	31.7067	MULTISPECIES: flagellar basal body P-ring protein FlgI [Vibrio]	BP:bacterial-type flagellum-dependent cell motility;CC:bacterial-type flagellum basal body, distal rod, P ring;CC:outer membrane-bounded periplasmic space;MF:structural molecule activity;	map02040	Flagellar assembly
VM_10160	hypothetical protein	2.597	1.37681	5.96544e-05	0.000403898	up	mRNA	14.23	7.31	10.17	35.49	44.93	35.98	10.57	38.8	hypothetical protein VM_10160 [Vibrio mimicus]	CC:integral component of membrane;	------	------
VM_12835	type VI secretion protein	2.716	1.44169	6.06275e-05	0.000409145	up	mRNA	8.5	2.6	5.89	14.31	19.32	25.23	5.66333	19.62	MULTISPECIES: PAAR domain-containing protein [Vibrio]	------	------	------
VM_14615	oligopeptidase A	0.223	-2.16497	6.06288e-05	0.000409145	down	mRNA	77.22	29.82	85.99	7.73	13.39	35.98	64.3433	19.0333	oligopeptidase A [Vibrio mimicus]	MF:metal ion binding;MF:metalloendopeptidase activity;	------	------
VM_07770	5-carboxymethyl-2-oxo-hex-3- ene-1%2C7-dioate decarboxylase	3.551	1.82836	6.15575e-05	0.00041473	up	mRNA	6.32	1.39	3.91	7.75	23.53	22.6	3.87333	17.96	fumarylacetoacetate hydrolase family protein [Vibrio mimicus]	MF:5-carboxymethyl-2-hydroxymuconate delta-isomerase activity;MF:5-oxopent-3-ene-1,2,5-tricarboxylate decarboxylase activity;	map00350	Tyrosine metabolism
VM_02375	aspartate carbamoyltransferase regulatory subunit	3.989	1.99603	6.19959e-05	0.000416999	up	mRNA	14.37	12.17	7.88	56.75	97	72.85	11.4733	75.5333	aspartate carbamoyltransferase regulatory subunit [Vibrio mimicus]	BP:pyrimidine nucleotide biosynthetic process;BP:'de novo' pyrimidine nucleobase biosynthetic process;BP:pyrimidine ribonucleotide biosynthetic process;CC:aspartate carbamoyltransferase complex;MF:transferase activity;MF:metal ion binding;MF:aspartate carbamoyltransferase activity;	map00240;map00250	Pyrimidine metabolism;Alanine, aspartate and glutamate metabolism
VM_04630	chemotaxis response regulator protein-glutamate methylesterase	3.433	1.77964	6.27879e-05	0.000421634	up	mRNA	25.28	20.95	22.99	98.63	127.41	145.56	23.0733	123.867	chemotaxis response regulator protein-glutamate methylesterase [Vibrio mimicus]	BP:protein demethylation;BP:chemotaxis;BP:protein deamination;CC:cytoplasm;MF:protein-glutamate methylesterase activity;MF:phosphorelay response regulator activity;MF:protein-glutamine glutaminase activity;	map02030;map02020	Bacterial chemotaxis;Two-component system
VM_14115	thioredoxin	2.845	1.50864	6.40901e-05	0.000429676	up	mRNA	308.65	71.19	162	677.11	519.92	597.46	180.613	598.163	MULTISPECIES: thioredoxin TrxA [Gammaproteobacteria]	BP:glycerol ether metabolic process;BP:cell redox homeostasis;CC:cytoplasm;CC:integral component of membrane;CC:cytosol;MF:protein-disulfide reductase activity;MF:oxidoreductase activity, acting on a sulfur group of donors, disulfide as acceptor;MF:protein disulfide oxidoreductase activity;	map05012;map04621;map05418;map05132	Parkinson disease;NOD-like receptor signaling pathway;Fluid shear stress and atherosclerosis;Salmonella infection
VM_05730	pyruvate formate-lyase 1-activating enzyme	2.459	1.29787	6.43476e-05	0.000430283	up	mRNA	25.86	8.23	12.71	45.98	60.09	42.33	15.6	49.4667	pyruvate formate lyase 1-activating protein [Vibrio mimicus]	CC:cytoplasm;MF:lyase activity;MF:metal ion binding;MF:4 iron, 4 sulfur cluster binding;MF:[formate-C-acetyltransferase]-activating enzyme activity;	------	------
VM_19965	maltose transporter	2.398	1.26209	6.43903e-05	0.000430283	up	mRNA	9.32	1.87	4.88	13.05	17.91	15.3	5.35667	15.42	maltose ABC transporter permease MalF [Vibrio mimicus]	BP:transmembrane transport;BP:carbohydrate transport;CC:ATP-binding cassett;	map02010	ABC transporters
VM_07085	cysteine sulfinate desulfinase	0.139	-2.85066	6.67306e-05	0.000445196	down	mRNA	15.67	1.83	14.35	0.36	4.88	0.95	10.6167	2.06333	SufS family cysteine desulfurase [Vibrio mimicus]	------	map00450	Selenocompound metabolism
VM_09400	oligopeptide ABC transporter substrate-binding protein OppA	2.528	1.33806	6.68477e-05	0.000445253	up	mRNA	97.25	30.11	94.98	235.66	250.2	216.67	74.1133	234.177	ABC transporter substrate-binding protein [Vibrio mimicus]	BP:transmembrane transport;CC:ATP-binding cassett;	map02024;map02010;map01501	Quorum sensing;ABC transporters;beta-Lactam resistance
VM_11645	multi-copper polyphenol oxidoreductase	2.455	1.29569	6.76588e-05	0.000449285	up	mRNA	35.63	8.15	21.15	63.52	68.53	58.44	21.6433	63.4967	peptidoglycan editing factor PgeF [Vibrio mimicus]	MF:S-methyl-5-thioadenosine phosphorylase activity;MF:adenosine deaminase activity;MF:metal ion binding;	------	------
VM_04610	RNA polymerase sigma factor FliA	3.408	1.76876	6.7672e-05	0.000449285	up	mRNA	37.21	24.23	22.04	134.01	137.71	148.96	27.8267	140.227	MULTISPECIES: RNA polymerase sigma factor FliA [Vibrio]	BP:regulation of transcription, DNA-templated;BP:transcription initiation from bacterial-type RNA polymerase promoter;BP:DNA-templated transcription, initiation;CC:cytoplasm;MF:sigma factor activity;MF:DNA binding;MF:DNA-directed RNA polymerase activity;	map02026;map02025;map02040;map02020;map05111	Biofilm formation - Escherichia coli;Biofilm formation - Pseudomonas aeruginosa;Flagellar assembly;Two-component system;Biofilm formation - Vibrio cholerae
VM_01185	transcriptional regulator	0.38	-1.39617	6.91931e-05	0.000458642	down	mRNA	50.81	14.16	42.01	13.49	15.73	21.2	35.66	16.8067	transcriptional regulator [Vibrio mimicus]	------	------	------
VM_07290	N-acetylglucosamine kinase	3.475	1.79721	7.16156e-05	0.000473368	up	mRNA	26.37	3.71	13.74	67.79	64.36	34.35	14.6067	55.5	N-acetylglucosamine kinase [Vibrio mimicus]	BP:peptidoglycan turnover;BP:N-acetylglucosamine metabolic process;MF:N-acetylglucosamine kinase activity;MF:ATP binding;MF:zinc ion binding;	map00520	Amino sugar and nucleotide sugar metabolism
VM_07475	hypothetical protein	0.196	-2.35388	7.16455e-05	0.000473368	down	mRNA	24.91	9.31	25.02	1.17	8.96	7.16	19.7467	5.76333	DUF2835 domain-containing protein [Vibrio mimicus]	------	------	------
VM_16490	LysR family transcriptional regulator	0.254	-1.97737	7.23535e-05	0.000477277	down	mRNA	12.94	5.89	9.92	1.15	4.8	4.91	9.58333	3.62	LysR family transcriptional regulator [Vibrio mimicus]	MF:transcription factor activity, sequence-specific DNA binding;	------	------
VM_12650	hypothetical protein	0.355	-1.49325	7.26676e-05	0.000477813	down	mRNA	11.31	3.74	7.7	2.08	6.08	3.17	7.58333	3.77667	MULTISPECIES: inovirus Gp2 family protein [Vibrio]	------	------	------
VM_06445	septation protein A	2.624	1.39184	7.4835e-05	0.000491277	up	mRNA	12.87	3.05	9.96	18.83	36.06	32.5	8.62667	29.13	septation protein A [Vibrio mimicus]	BP:barrier septum assembly;CC:integral component of plasma membrane;	------	------
VM_02205	hypothetical protein	3.477	1.79805	7.52871e-05	0.000493455	up	mRNA	28.56	15.26	25.88	73.39	96.12	173.96	23.2333	114.49	DUF2799 domain-containing protein [Vibrio mimicus]	------	------	------
VM_14600	threonine transporter	3.728	1.89839	7.62839e-05	0.000499166	up	mRNA	6.81	1.39	3.22	20.56	17.95	10.39	3.80667	16.3	LysE family translocator [Vibrio mimicus]	BP:amino acid transport;CC:integral component of membrane;CC:plasma membrane;	------	------
VM_05260	diguanylate cyclase	4.239	2.08364	7.64018e-05	0.000499166	up	mRNA	3.42	0.28	1.61	4.26	8.66	12.15	1.77	8.35667	bifunctional diguanylate cyclase/phosphodiesterase [Vibrio mimicus]	------	------	------
VM_08465	hypothetical protein	0.31	-1.68991	8.09757e-05	0.00052737	down	mRNA	26.73	4.05	14.78	4.28	6.93	5.59	15.1867	5.6	hypothetical protein SX4_1642 [Vibrio mimicus SX-4]	------	------	------
VM_15250	hypothetical protein	0.381	-1.39343	8.13079e-05	0.000528695	down	mRNA	17.5	4.18	12.4	3.67	9.55	4.02	11.36	5.74667	SIR2 family protein [Vibrio mimicus]	------	------	------
VM_04540	zinc ABC transporter substrate-binding protein	0.313	-1.67765	8.19971e-05	0.000532332	down	mRNA	18.23	2.71	16.28	3.03	6.74	4.51	12.4067	4.76	zinc ABC transporter substrate-binding protein ZnuA [Vibrio mimicus]	------	map02010	ABC transporters
VM_06790	alpha-acetolactate decarboxylase	0.383	-1.38606	8.23797e-05	0.000533971	down	mRNA	47.1	10.92	27.61	9.47	13.5	17.26	28.5433	13.41	DUF2913 family protein [Vibrio mimicus]	------	------	------
VM_06135	Flp pilus assembly protein CpaB	5.782	2.53161	8.38074e-05	0.000542369	up	mRNA	4.65	0.09	3.1	8.99	18.25	22.84	2.61333	16.6933	Flp pilus assembly protein CpaB [Vibrio mimicus]	------	------	------
VM_17835	chemotaxis protein CheC	2.559	1.35535	8.41633e-05	0.000543814	up	mRNA	24.79	12.51	23.46	55.35	77.9	84.93	20.2533	72.7267	response regulator [Vibrio mimicus]	BP:phosphorelay signal transduction system;BP:chemotaxis;	------	------
VM_02590	FAD-dependent 2-octaprenylphenol hydroxylase	2.843	1.50747	8.48795e-05	0.000546504	up	mRNA	28.89	15.11	19.88	89	96.95	68.44	21.2933	84.7967	FAD-dependent 2-octaprenylphenol hydroxylase [Vibrio mimicus]	BP:ubiquinone biosynthetic process;MF:FAD binding;MF:oxidoreductase activity, acting on paired donors, with incorporation or reduction of molecular oxygen, NA;	map00130	Ubiquinone and other terpenoid-quinone biosynthesis
VM_08260	alanine racemase	2.634	1.39736	8.49094e-05	0.000546504	up	mRNA	5.61	2.4	5.54	10.16	20.04	19.43	4.51667	16.5433	alanine racemase [Vibrio mimicus]	BP:alanine metabolic process;CC:periplasmic space;MF:arginine racemase activity;MF:lysine racemase activity;MF:alanine racemase activity;MF:pyridoxal phosphate binding;	map01502	Vancomycin resistance
VM_05055	long-chain-fatty-acid--CoA ligase	2.632	1.3962	8.63697e-05	0.000554577	up	mRNA	29.8	14.16	21.02	78.77	83.52	71.14	21.66	77.81	long-chain-fatty-acid--CoA ligase FadD [Vibrio mimicus]	MF:long-chain fatty acid-CoA ligase activity;	map04714;map02024;map03320;map04920;map00061;map00071;map04146;map04216	Thermogenesis;Quorum sensing;PPAR signaling pathway;Adipocytokine signaling pathway;Fatty acid biosynthesis;Fatty acid degradation;Peroxisome;Ferroptosis
VM_08320	coenzyme A pyrophosphatase	2.414	1.27152	8.73856e-05	0.000560224	up	mRNA	22.38	7.51	12.82	40.9	50.34	42.06	14.2367	44.4333	CoA pyrophosphatase [Vibrio mimicus]	MF:hydrolase activity;	------	------
VM_07975	molecular chaperone DnaK	0.335	-1.57642	8.87928e-05	0.000568357	down	mRNA	9.04	3.46	10.44	2.11	6.78	2.37	7.64667	3.75333	hsp70 family protein [Vibrio mimicus]	------	------	------
VM_02680	hypothetical protein	2.875	1.52346	8.99972e-05	0.000575169	up	mRNA	6.06	1.04	4.14	7.72	15.01	16.59	3.74667	13.1067	hypothetical protein [Vibrio mimicus]	------	------	------
VM_19695	hypothetical protein	0.306	-1.70987	9.32886e-05	0.000595277	down	mRNA	16.28	8.52	12.63	3.05	9.91	4.78	12.4767	5.91333	hypothetical protein VM_19695 [Vibrio mimicus]	------	------	------
VM_16545	hypothetical protein	0.416	-1.26675	9.73771e-05	0.000620169	down	mRNA	85.37	17.48	55.47	17.57	32.76	31.57	52.7733	27.3	DUF3069 domain-containing protein [Vibrio mimicus]	------	------	------
VM_18780	hypothetical protein	3.021	1.5949	9.74918e-05	0.000620169	up	mRNA	1560.13	378.87	1142.54	3714.87	2583.3	4577.49	1027.18	3625.22	membrane protein [Vibrio mimicus]	BP:periplasmic space organization;BP:lipid modification;CC:cell wall;CC:extracellular region;CC:cell outer membrane;MF:lipid binding;MF:peptidoglycan binding;	------	------
VM_18990	glycogen phosphorylase	2.619	1.38914	9.8691e-05	0.000626825	up	mRNA	7.07	1.73	4.47	10.02	13.49	19.05	4.42333	14.1867	glycogen/starch/alpha-glucan phosphorylase [Vibrio mimicus]	BP:carbohydrate metabolic process;MF:linear malto-oligosaccharide phosphorylase activity;MF:glycogen phosphorylase activity;MF:pyridoxal phosphate binding;MF:SHG alpha-glucan phosphorylase activity;	map02026;map00500;map04922;map04910;map04217;map04931	Biofilm formation - Escherichia coli;Starch and sucrose metabolism;Glucagon signaling pathway;Insulin signaling pathway;Necroptosis;Insulin resistance
VM_07580	hypothetical protein	0.43	-1.21741	9.99746e-05	0.000633996	down	mRNA	59.51	14.38	46.61	17.34	25.8	22	40.1667	21.7133	FixH family protein [Vibrio mimicus]	CC:integral component of membrane;	------	------
VM_01020	hydrolase TatD	0.299	-1.74331	0.000100703	0.000636966	down	mRNA	25.87	20.13	24.73	8.21	11.71	12.85	23.5767	10.9233	TatD family hydrolase [Vibrio mimicus]	------	------	------
VM_17850	hypothetical protein	0.339	-1.56021	0.000100753	0.000636966	down	mRNA	66.52	11.77	26.35	6.84	22.17	15.71	34.88	14.9067	ribosome alternative rescue factor ArfA [Vibrio mimicus]	------	------	------
VM_02150	TIGR03899 family protein	2.969	1.56996	0.000101846	0.000642881	up	mRNA	15.43	7.97	8.72	40.35	43.95	48.86	10.7067	44.3867	TIGR03899 family protein [Vibrio mimicus]	------	------	------
VM_17190	chemotaxis protein	2.7	1.43306	0.00010339	0.000651626	up	mRNA	8.12	1.99	4.38	15.96	22.51	10.25	4.83	16.24	methyl-accepting chemotaxis protein [Vibrio mimicus]	BP:chemotaxis;BP:signal transduction;CC:integral component of membrane;MF:transmembrane signaling receptor activity;	map02030;map02020	Bacterial chemotaxis;Two-component system
VM_13455	rod shape-determining protein	2.449	1.29205	0.000105244	0.000661278	up	mRNA	40.03	12.36	20.81	75.96	77.95	70.07	24.4	74.66	MULTISPECIES: rod shape-determining protein [Vibrio]	BP:regulation of cell shape;BP:cell morphogenesis;CC:cytoplasm;MF:ATP binding;	------	------
VM_09600	peptide ABC transporter substrate-binding protein	0.137	-2.87133	0.000105505	0.00066191	down	mRNA	48.89	6.37	34.9	0.43	5.75	8.97	30.0533	5.05	iron-siderophore ABC transporter substrate-binding protein [Vibrio mimicus]	------	map02010	ABC transporters
VM_12815	type VI secretion protein	2.992	1.58097	0.000106436	0.000666729	up	mRNA	17.76	9.85	9.51	40.2	57.61	64.6	12.3733	54.1367	MULTISPECIES: type VI secretion system ImpA family N-terminal domain-containing protein [Vibrio]	------	map02025	Biofilm formation - Pseudomonas aeruginosa
VM_08900	helicase	0.315	-1.66754	0.000106818	0.000668102	down	mRNA	101.4	16.93	34.12	15.93	16.33	21.78	50.8167	18.0133	helicase [Vibrio mimicus]	MF:helicase activity;	------	------
VM_01585	HslU--HslV peptidase proteolytic subunit	0.228	-2.13411	0.000107495	0.000671312	down	mRNA	144.63	68.09	155.91	19.8	21.74	72.2	122.877	37.9133	MULTISPECIES: ATP-dependent protease subunit HslV [Vibrio]	BP:proteolysis involved in cellular protein catabolic process;BP:proteolysis;CC:proteasome core complex;CC:HslUV protease complex;MF:threonine-type endopeptidase activity;MF:peptidase activity;MF:metal ion binding;	------	------
VM_19585	hypothetical protein	3.28	1.71372	0.000107753	0.0006719	up	mRNA	11.6	4.12	3.67	18.57	33.78	33.27	6.46333	28.54	DUF2850 domain-containing protein [Vibrio mimicus]	------	------	------
VM_04780	histidine kinase	3.417	1.77254	0.000107929	0.000671976	up	mRNA	6.2	0.63	2.36	7.67	12.22	14.74	3.06333	11.5433	Hpt domain-containing protein [Vibrio mimicus]	BP:phosphorelay signal transduction system;MF:kinase activity;	------	------
VM_14385	hexapeptide transferase	0.313	-1.67502	0.000110325	0.000685852	down	mRNA	23.96	8.68	22.06	3.24	11.52	9.67	18.2333	8.14333	acyltransferase [Vibrio mimicus]	------	------	------
VM_07675	diguanylate cyclase	4.359	2.12384	0.000112678	0.000699423	up	mRNA	3.14	0.19	2.35	5.63	11.15	11.82	1.89333	9.53333	GGDEF domain-containing protein [Vibrio mimicus]	CC:integral component of membrane;	------	------
VM_07100	ribonucleotide reductase assembly protein NrdI	0.129	-2.95745	0.000113754	0.000705036	down	mRNA	34.08	4.49	18.19	0.2	4.17	4.83	18.92	3.06667	class Ib ribonucleoside-diphosphate reductase assembly flavoprotein NrdI [Vibrio mimicus]	BP:cellular protein modification process;MF:FMN binding;	------	------
VM_17605	hypothetical protein	0.173	-2.53146	0.000114468	0.000708388	down	mRNA	247.58	29.09	138.76	6.13	20.33	55.56	138.477	27.34	hypothetical protein [Vibrio mimicus]	CC:integral component of membrane;	------	------
VM_05470	anti-anti-sigma factor	4.41	2.14076	0.000115234	0.000711812	up	mRNA	3.94	0.62	1.95	7.32	11.33	15.94	2.17	11.53	STAS domain-containing protein [Vibrio mimicus]	------	------	------
VM_20610	diguanylate cyclase	2.25	1.16974	0.000115368	0.000711812	up	mRNA	6.79	1.42	4.69	8.64	14.28	12.81	4.3	11.91	GGDEF domain-containing protein [Vibrio mimicus]	------	------	------
VM_03635	CDP-diglyceride synthetase	2.701	1.43325	0.000116945	0.000720458	up	mRNA	22.15	3.92	14.99	43.88	47.14	37.41	13.6867	42.81	phosphatidate cytidylyltransferase [Vibrio mimicus]	BP:CDP-diacylglycerol biosynthetic process;CC:integral component of membrane;MF:phosphatidate cytidylyltransferase activity;	map00564;map04070	Glycerophospholipid metabolism;Phosphatidylinositol signaling system
VM_04965	hypothetical protein	0.214	-2.22233	0.000118623	0.000729699	down	mRNA	77.04	6.17	49.11	4.1	10.76	16.83	44.1067	10.5633	ChaN family lipoprotein [Vibrio mimicus]	------	------	------
VM_03155	cation-binding protein	3.926	1.97311	0.000119624	0.00073455	up	mRNA	52.39	44.66	29.51	229.84	252.25	315.93	42.1867	266.007	hypothetical protein VII_001498 [Vibrio mimicus MB451]	------	------	------
VM_15175	hypothetical protein	0.31	-1.69075	0.000119769	0.00073455	down	mRNA	35.18	13.93	15.17	5.43	14.35	9.12	21.4267	9.63333	hypothetical protein [Vibrio mimicus]	CC:integral component of membrane;	------	------
VM_18345	hypothetical protein	2.943	1.55753	0.000121817	0.000745992	up	mRNA	21.99	8.65	12.98	35.01	59.21	80.96	14.54	58.3933	hypothetical protein [Vibrio mimicus]	------	------	------
VM_07530	Ter macrodomain-binding protein MatP	2.862	1.5172	0.000122031	0.000746192	up	mRNA	41.6	16.28	20.11	106.87	118.76	71.2	25.9967	98.9433	macrodomain Ter protein MatP [Vibrio mimicus]	BP:cell division;BP:cell cycle;BP:regulation of transcription, DNA-templated;CC:cytoplasm;MF:sequence-specific DNA binding;	------	------
VM_12990	LysR family transcriptional regulator	0.181	-2.46598	0.000123466	0.000753657	down	mRNA	32.9	2.84	15.58	0.74	7.82	3.16	17.1067	3.90667	LysR family transcriptional regulator [Vibrio mimicus]	MF:transcription factor activity, sequence-specific DNA binding;	------	------
VM_05455	chromosome partitioning protein ParA	3.862	1.94928	0.000123716	0.000753657	up	mRNA	2.98	0.43	1.91	6.51	8.55	9.51	1.77333	8.19	chromosome partitioning protein ParA [Vibrio mimicus]	------	------	------
VM_18540	ketodeoxygluconokinase	0.295	-1.76127	0.000123803	0.000753657	down	mRNA	11.49	7.29	7.89	2.28	6.92	3.52	8.89	4.24	sugar kinase [Vibrio mimicus]	------	map00030	Pentose phosphate pathway
VM_07820	hypothetical protein	3.945	1.97988	0.000125639	0.000763697	up	mRNA	5.61	0.97	4.28	17.01	29.26	6.55	3.62	17.6067	tripartite tricarboxylate transporter permease [Vibrio mimicus]	------	map02020	Two-component system
VM_20775	hypothetical protein	0.264	-1.92164	0.000126781	0.000769502	down	mRNA	33.82	10.67	17.98	2.46	16.71	5.67	20.8233	8.28	hypothetical protein [Vibrio mimicus]	------	------	------
VM_19670	hypothetical protein	2.886	1.5291	0.000128555	0.000779118	up	mRNA	16.04	3.17	6.86	32.03	34.35	21.1	8.69	29.16	zinc dependent phospholipase C family protein [Vibrio mimicus]	------	------	------
VM_14100	3-octaprenyl-4-hydroxybenzoate carboxy-lyase	2.307	1.20578	0.0001311	0.000793371	up	mRNA	14.23	4.63	8.59	22.16	27.42	31.5	9.15	27.0267	4-hydroxy-3-polyprenylbenzoate decarboxylase [Vibrio mimicus]	------	map00130	Ubiquinone and other terpenoid-quinone biosynthesis
VM_08535	hypothetical protein	0.394	-1.34242	0.000132021	0.000797641	down	mRNA	23.39	4.2	18.12	5.11	10.8	6.55	15.2367	7.48667	rhodanese-related sulfurtransferase [Vibrio mimicus]	BP:tRNA modification;MF:oxidoreductase activity, acting on paired donors, with incorporation or reduction of molecular oxygen;	------	------
VM_08955	cysteine/glutathione ABC transporter ATP-binding protein/permease CydC	2.308	1.2069	0.000132195	0.000797641	up	mRNA	9.6	4.64	8.11	18.63	29.33	24.66	7.45	24.2067	cysteine/glutathione ABC transporter ATP-binding protein/permease CydC [Vibrio mimicus]	BP:cell redox homeostasis;BP:glutathione transmembrane transport;CC:integral component of membrane;MF:ATPase activity, coupled to transmembrane movement of substances;MF:ATP binding;	map02010	ABC transporters
VM_17910	cytosolic protein	0.346	-1.53264	0.000132983	0.000801218	down	mRNA	11.53	5.09	15.9	3.7	6.76	5.2	10.84	5.22	DUF58 domain-containing protein [Vibrio mimicus]	------	------	------
VM_03555	transcriptional regulator NrdR	2.865	1.51836	0.000135391	0.000814532	up	mRNA	36.64	5.89	14.25	59.7	62.78	61.64	18.9267	61.3733	MULTISPECIES: transcriptional regulator NrdR [Vibrio]	BP:negative regulation of transcription, DNA-templated;MF:zinc ion binding;MF:ATP binding;MF:DNA binding;	------	------
VM_03065	hypothetical protein	2.398	1.26182	0.00014257	0.000855211	up	mRNA	17.39	5.85	10.63	27.68	38.02	40.13	11.29	35.2767	DUF1499 domain-containing protein [Vibrio mimicus]	------	------	------
VM_06565	phage shock protein PspA	26.348	4.71964	0.000143113	0.000857214	up	mRNA	37.27	25.23	18.68	120.59	456.46	275.08	27.06	284.043	phage shock protein PspA [Vibrio mimicus]	------	------	------
VM_04280	sigma-54-dependent Fis family transcriptional regulator	2.733	1.45025	0.000145131	0.000868036	up	mRNA	12.8	3.07	6.84	28.1	26.74	18.63	7.57	24.49	sigma-54 dependent transcriptional regulator [Vibrio mimicus]	BP:regulation of transcription, DNA-templated;BP:phosphorelay signal transduction system;MF:sequence-specific DNA binding;MF:transcription factor binding;MF:ATP binding;	map02040;map02020;map05111	Flagellar assembly;Two-component system;Biofilm formation - Vibrio cholerae
VM_01355	hypothetical protein	0.009	-6.77377	0.000147996	0.00088388	down	mRNA	27.59	1.42	13.49	0	0	0	14.1667	0	SGNH/GDSL hydrolase family protein [Vibrio mimicus]	------	------	------
VM_01670	fumarate reductase	4.173	2.06106	0.000148439	0.000885238	up	mRNA	16.68	17.11	11.22	112.06	118.32	79.53	15.0033	103.303	MULTISPECIES: succinate dehydrogenase/fumarate reductase iron-sulfur subunit [Vibrio]	BP:tricarboxylic acid cycle;MF:fumarate reductas;MF:3 iron, 4 sulfur cluster binding;MF:4 iron, 4 sulfur cluster binding;MF:2 iron, 2 sulfur cluster binding;MF:metal ion binding;MF:electron carrier activity;	map00650;map00720;map00620;map02020;map00020;map00190	Citrate cycle (TCA cycle);Oxidative phosphorylation
VM_04805	bifunctional acetaldehyde-CoA/alcohol dehydrogenase	2.959	1.56504	0.000149324	0.000889224	up	mRNA	31.7	21.46	23.61	102.82	116.68	118.82	25.59	112.773	bifunctional acetaldehyde-CoA/alcohol dehydrogenase [Vibrio mimicus]	BP:alcohol metabolic process;BP:carbon utilization;MF:metal ion binding;MF:acetaldehyde dehydrogenas;MF:alcohol dehydrogenas;	map00350;map05146;map00650;map00626;map00625;map00620;map00010;map00071	Tyrosine metabolism;Amoebiasis;Butanoate metabolism;Naphthalene degradation;Chloroalkane and chloroalkene degradation;Pyruvate metabolism;Glycolysis / Gluconeogenesis;Fatty acid degradation
VM_01930	flagellar protein MotX	2.86	1.51587	0.000150237	0.000893363	up	mRNA	18.64	6.93	11.31	28.04	44.98	68.24	12.2933	47.0867	hypothetical protein VS84_01743 [Vibrio cholerae]	------	map02040	Flagellar assembly
VM_13515	MSHA biogenesis protein MshM	3.023	1.59586	0.000151172	0.000897627	up	mRNA	8.78	6	7.31	27.32	34.66	36.75	7.36333	32.91	ExeA family protein [Vibrio mimicus]	------	------	------
VM_17830	diguanylate cyclase	2.844	1.50786	0.000153106	0.000906483	up	mRNA	19.91	11.95	21.64	57.6	75.15	85.7	17.8333	72.8167	PAS domain-containing protein [Vibrio mimicus]	BP:regulation of transcription, DNA-templated;	------	------
VM_13850	N-acetylmuramoyl-L-alanine amidase	0.498	-1.00534	0.000154834	0.000915393	down	mRNA	22.82	6.92	14.26	6.02	13.69	9.74	14.6667	9.81667	LysM peptidoglycan-binding domain-containing protein [Vibrio mimicus]	------	map01503	Cationic antimicrobial peptide (CAMP) resistance
VM_00035	heat-shock protein Hsp20	0.043	-4.55316	0.00015684	0.000925923	down	mRNA	3131.81	1678.38	3102.52	17.29	49.81	410.63	2637.57	159.243	Hsp20 family protein [Vibrio mimicus]	------	------	------
VM_20300	D-alanyl-D-alanine endopeptidase	3.539	1.82346	0.000164311	0.000968203	up	mRNA	9.74	2.66	6.28	10.77	29.15	46.28	6.22667	28.7333	D-alanyl-D-alanine endopeptidase [Vibrio mimicus]	BP:cell wall organization;BP:regulation of cell shape;BP:peptidoglycan biosynthetic process;MF:serine-type D-Ala-D-Ala carboxypeptidase activity;	------	------
VM_03185	nucleoside transporter NupC	2.685	1.42505	0.000164474	0.000968203	up	mRNA	82.24	20.43	40.88	178.38	181	102.11	47.85	153.83	NupC/NupG family nucleoside CNT transporter [Vibrio mimicus]	CC:integral component of membrane;MF:nucleoside transmembrane transporter activity;	------	------
VM_03070	glutamate synthase	0.391	-1.35321	0.000165127	0.000970651	down	mRNA	14.68	8.16	11.52	4.81	9.39	5.93	11.4533	6.71	FAD-dependent oxidoreductase [Vibrio mimicus]	CC:cytoplasm;MF:4 iron, 4 sulfur cluster binding;MF:oxidoreductase activity;	map00250;map00910	Alanine, aspartate and glutamate metabolism;Nitrogen metabolism
VM_05380	hybrid sensor histidine kinase/response regulator	2.696	1.43104	0.000165923	0.000973939	up	mRNA	3.95	1.08	2.87	4.66	10.82	12.37	2.63333	9.28333	response regulator [Vibrio mimicus]	CC:plasma membrane;MF:phosphorelay sensor kinase activity;MF:phosphoprotein phosphatase activity;	------	------
VM_20115	iron ABC transporter permease	0.129	-2.95383	0.000168578	0.000988107	down	mRNA	16.77	3.19	11.18	0.07	3.84	1.82	10.38	1.91	iron ABC transporter permease [Vibrio mimicus]	CC:integral component of membrane;CC:plasma membrane;MF:transmembrane transporter activity;	------	------
VM_08180	hypothetical protein	2.493	1.31774	0.000172802	0.00101142	up	mRNA	6.57	1.9	3.72	8.24	14.47	16.46	4.06333	13.0567	sensor domain-containing diguanylate cyclase [Vibrio mimicus]	CC:integral component of membrane;	------	------
VM_13560	excinuclease ABC subunit A	2.128	1.08947	0.000181363	0.00105951	up	mRNA	17.45	5.46	11.08	26.73	32.17	32.86	11.33	30.5867	excinuclease ABC subunit UvrA [Vibrio mimicus]	------	map03420	Nucleotide excision repair
VM_15615	ribosomal protein S6 modification protein	0.395	-1.34009	0.000181535	0.00105951	down	mRNA	85.06	33.11	49.3	23.18	28.13	36.91	55.8233	29.4067	ATP-dependent zinc protease [Vibrio mimicus]	MF:peptidase activity;	------	------
VM_17110	formate dehydrogenase family accessory protein FdhD	0.305	-1.71254	0.000187073	0.00108874	down	mRNA	24.87	9.04	7.25	3.39	7.99	6.26	13.72	5.88	formate dehydrogenase accessory sulfurtransferase FdhD [Vibrio mimicus]	------	------	------
VM_03010	preprotein translocase subunit SecA	0.36	-1.47413	0.000189589	0.00110182	down	mRNA	102.23	68.91	100.56	44.18	49.54	49.62	90.5667	47.78	preprotein translocase subunit SecA [Vibrio mimicus]	------	map02024;map03070;map03060	Quorum sensing;Bacterial secretion system;Protein export
VM_03870	chemotaxis protein CheR	3.952	1.98263	0.000191675	0.00111237	up	mRNA	35.12	41.66	31.07	209.36	242.46	273.45	35.95	241.757	MULTISPECIES: protein-glutamate O-methyltransferase [Vibrio]	BP:chemotaxis;MF:protein-glutamate O-methyltransferase activity;	map02030;map02020	Bacterial chemotaxis;Two-component system
VM_19485	chemotaxis protein	3.12	1.64143	0.000196949	0.00114136	up	mRNA	9.5	2.44	6.11	10.18	24.64	37.32	6.01667	24.0467	methyl-accepting chemotaxis protein [Vibrio mimicus]	------	map02030;map02020	Bacterial chemotaxis;Two-component system
VM_13070	hypothetical protein	0.383	-1.38634	0.00019768	0.00114398	down	mRNA	52.26	16.25	59.55	16.04	22.16	24.9	42.6867	21.0333	MULTISPECIES: YggT family protein [Vibrio]	CC:integral component of membrane;CC:membrane;	------	------
VM_18020	C4-dicarboxylate ABC transporter permease	3.035	1.60163	0.000204555	0.0011821	up	mRNA	11.02	2.6	6.96	9.91	32.34	38.61	6.86	26.9533	TRAP transporter permease [Vibrio mimicus]	------	------	------
VM_01890	TIGR02444 family protein	3.519	1.81521	0.000206339	0.00119073	up	mRNA	31.35	16.89	12.78	112.42	92.71	94.87	20.34	100	TIGR02444 family protein [Vibrio mimicus]	------	------	------
VM_08040	amino acid ABC transporter permease	3.216	1.68508	0.000207044	0.0011926	up	mRNA	4.85	0.61	3.36	5.93	15.01	13.74	2.94	11.56	amino acid ABC transporter permease [Vibrio mimicus]	BP:amino acid transport;CC:ATP-binding cassett;MF:transmembrane transporter activity;	map02010	ABC transporters
VM_15580	hypothetical protein	3.926	1.97311	0.000207245	0.0011926	up	mRNA	11.97	8.01	5.75	34.1	48.79	69.67	8.57667	50.8533	hypothetical protein [Vibrio mimicus]	------	------	------
VM_20680	carbonic anhydrase	0.23	-2.1234	0.000209055	0.00120134	down	mRNA	25.02	3.28	12.84	1.96	8.66	1.64	13.7133	4.08667	carbonic anhydrase [Vibrio mimicus]	------	map00910	Nitrogen metabolism
VM_12525	RNA polymerase sigma factor RpoS	5.533	2.46806	0.00020958	0.00120267	up	mRNA	24.79	58.82	28.57	323.07	393.66	507.3	37.3933	408.01	RNA polymerase sigma factor RpoS [Vibrio mimicus]	BP:transcription initiation from bacterial-type RNA polymerase promoter;CC:cytoplasm;MF:sigma factor activity;MF:DNA binding;	map02026;map05111	Biofilm formation - Escherichia coli;Biofilm formation - Vibrio cholerae
VM_12880	hypothetical protein	2.211	1.14486	0.000209952	0.00120312	up	mRNA	25.93	6.34	15.1	38.1	44.62	44.67	15.79	42.4633	MULTISPECIES: sce7726 family protein [Vibrio]	------	------	------
VM_20595	1%2C3-beta-galactosyl-N-acetylhexosamine phosphorylase	2.659	1.41084	0.000211921	0.00121271	up	mRNA	27.73	16.7	20.89	79.54	94.56	78.57	21.7733	84.2233	1,3-beta-galactosyl-N-acetylhexosamine phosphorylase [Vibrio mimicus]	MF:phosphorylase activity;	------	------
VM_13970	DNA-directed RNA polymerase subunit beta'	2.202	1.13897	0.000214022	0.00122133	up	mRNA	48.92	17.12	34.77	96.49	107.83	81.55	33.6033	95.29	DNA-directed RNA polymerase subunit beta' [Vibrio mimicus]	BP:transcription, DNA-templated;MF:DNA-directed RNA polymerase activity;MF:magnesium ion binding;MF:zinc ion binding;MF:DNA binding;	map03020	RNA polymerase
VM_00070	hypothetical protein	3.195	1.67568	0.000214378	0.00122166	up	mRNA	3024.3	456.11	2949.99	8383.78	6925.01	7906.34	2143.47	7738.38	hypothetical protein [Vibrio mimicus]	CC:integral component of membrane;	------	------
VM_12975	phosphoglycerate kinase	0.404	-1.30799	0.000216601	0.00123261	down	mRNA	108.74	39.52	108.84	31.29	45.11	60.41	85.7	45.6033	phosphoglycerate kinase [Vibrio mimicus]	BP:glycolytic process;CC:cytoplasm;MF:phosphoglycerate kinase activity;MF:ATP binding;	map00010;map04066;map00710	Glycolysis / Gluconeogenesis;HIF-1 signaling pathway;Carbon fixation in photosynthetic organisms
VM_13725	hypothetical protein	0.407	-1.29694	0.000216986	0.00123309	down	mRNA	50.75	11.24	23.68	13.65	14.27	13.24	28.5567	13.72	hypothetical protein VM_13725 [Vibrio mimicus]	------	------	------
VM_04820	ribonuclease E	2.133	1.09321	0.000217296	0.00123315	up	mRNA	61.18	18.27	36.61	99.55	109.54	99.88	38.6867	102.99	ribonuclease E [Vibrio mimicus]	------	map03018	RNA degradation
VM_03040	transcriptional regulator	2.605	1.38135	0.00021942	0.00124348	up	mRNA	6.39	0.99	4.17	10.74	15.19	9.5	3.85	11.81	LysR family transcriptional regulator [Vibrio mimicus]	------	------	------
VM_17620	hypothetical protein	2.059	1.04172	0.000220357	0.00124707	up	mRNA	12.77	2.89	8.28	14.38	27.01	20.98	7.98	20.79	hypothetical protein [Vibrio mimicus]	------	------	------
VM_15985	hypothetical protein	0.41	-1.28633	0.000228142	0.00128935	down	mRNA	17.08	5.64	10.36	3.31	9.04	6.43	11.0267	6.26	DUF87 domain-containing protein [Vibrio mimicus]	------	------	------
VM_07065	FeS assembly scaffold protein SufA	0.072	-3.79779	0.000233288	0.00131662	down	mRNA	50.65	2.18	34.43	0	7.16	1.29	29.0867	2.81667	iron-sulfur cluster assembly accessory protein [Vibrio mimicus]	BP:iron-sulfur cluster assembly;MF:iron-sulfur cluster binding;	------	------
VM_15355	lipocalin	0.261	-1.93651	0.000234504	0.00132166	down	mRNA	47.21	12.42	26.55	2.81	23.3	7.25	28.7267	11.12	MULTISPECIES: lipocalin family protein [Vibrio]	CC:cell outer membrane;MF:lipid binding;	------	------
VM_16100	ABC transporter ATP-binding protein	0.266	-1.9116	0.000235366	0.0013247	down	mRNA	22.2	4.58	15.18	1.6	11.37	2.92	13.9867	5.29667	ABC transporter ATP-binding protein/permease [Vibrio mimicus]	CC:integral component of membrane;MF:ATPase activity, coupled to transmembrane movement of substances;MF:ATP binding;	------	------
VM_17880	peptidase T	2.495	1.31882	0.000238248	0.00133909	up	mRNA	13.6	5.01	8.88	31.35	37.46	21.14	9.16333	29.9833	peptidase T [Vibrio mimicus]	------	------	------
VM_08115	peptidase M20	2.924	1.54785	0.000249928	0.00140281	up	mRNA	11.36	2.2	7.05	26.8	29.41	14.41	6.87	23.54	tripeptidase T [Vibrio mimicus]	MF:aminopeptidase activity;MF:metal ion binding;MF:metallopeptidase activity;	------	------
VM_18925	chitinase	0.407	-1.29519	0.000253649	0.00142175	down	mRNA	9.32	1.97	5.05	1.47	4.76	2.5	5.44667	2.91	chitinase [Vibrio mimicus]	------	map00520	Amino sugar and nucleotide sugar metabolism
VM_05575	hypothetical protein	0.264	-1.9206	0.000254836	0.00142645	down	mRNA	80.93	34.04	103.83	10.27	21.7	46.83	72.9333	26.2667	DUF1887 family protein [Vibrio mimicus]	MF:nuclease activity;MF:nucleic acid binding;	------	------
VM_07655	aldehyde dehydrogenase	2.492	1.31752	0.000255426	0.00142781	up	mRNA	4.25	1.12	2.9	7.15	8.13	10.03	2.75667	8.43667	aldehyde dehydrogenase [Vibrio mimicus]	MF:oxidoreductase activity, acting on the aldehyde or oxo group of donors, NAD or NADP as acceptor;	map00010;map00620	Glycolysis / Gluconeogenesis;Pyruvate metabolism
VM_06550	peptide ABC transporter permease	2.155	1.10746	0.000256114	0.00142971	up	mRNA	9.61	3.57	7.21	14.86	24.26	19.92	6.79667	19.68	ABC transporter permease subunit [Vibrio mimicus]	BP:transmembrane transport;CC:integral component of membrane;CC:plasma membrane;	map02010;map01503	Cationic antimicrobial peptide (CAMP) resistance
VM_13020	16S rRNA (uracil(1498)-N(3))-methyltransferase	0.352	-1.50631	0.000258361	0.00144029	down	mRNA	75.28	27.66	73.95	14.98	26.67	41.81	58.9633	27.82	16S rRNA (uraci	BP:methylation;BP:rRNA processing;CC:cytoplasm;MF:methyltransferase activity;	------	------
VM_12635	hypothetical protein	2.435	1.28365	0.000259762	0.00144614	up	mRNA	119.92	40.34	76.48	263.04	235.57	228.47	78.9133	242.36	MULTISPECIES: DUF4065 domain-containing protein [Vibrio]	------	------	------
VM_13050	type IV pili twitching motility protein PilT	2.306	1.20519	0.000260264	0.00144697	up	mRNA	12.38	3.85	7.95	16.95	24.89	29.94	8.06	23.9267	PilT/PilU family type 4a pilus ATPase [Vibrio mimicus]	MF:ATP binding;	------	------
VM_04800	hypothetical protein	2.395	1.26019	0.000261673	0.00145284	up	mRNA	27.62	7.21	10.19	37.22	52.73	44.85	15.0067	44.9333	YchE family NAAT transporter [Vibrio mimicus]	CC:integral component of membrane;CC:integral component of plasma membrane;CC:plasma membrane;	------	------
VM_04960	hypothetical protein	3.074	1.61995	0.000267296	0.00148205	up	mRNA	69.55	37.47	33.5	164.31	192.38	268.42	46.84	208.37	hypothetical protein [Vibrio mimicus]	------	------	------
VM_11720	two-component system response regulator YehT	2.757	1.46317	0.000268335	0.0014851	up	mRNA	15.26	10.13	14.11	39.04	58.16	65.43	13.1667	54.21	two-component system response regulator BtsR [Vibrio mimicus]	BP:phosphorelay signal transduction system;MF:DNA binding;	------	------
VM_06860	transposase	0.385	-1.37571	0.00026857	0.0014851	down	mRNA	14.99	4.08	10.68	3.38	9.21	3.1	9.91667	5.23	IS4 family transposase [Vibrio mimicus]	------	------	------
VM_00660	hypothetical protein	0.344	-1.53856	0.000269124	0.00148616	down	mRNA	813.41	151.97	498.21	119.9	201.19	293.84	487.863	204.977	------	------	------	------
VM_08965	threonylcarbamoyl-AMP synthase	2.289	1.19493	0.000275024	0.0015167	up	mRNA	28.97	8.05	26.35	50.46	66.09	66.73	21.1233	61.0933	threonylcarbamoyl-AMP synthase [Vibrio mimicus]	MF:double-stranded RNA binding;	------	------
VM_00970	RNA-binding transcriptional accessory protein	0.49	-1.03056	0.000278389	0.0015332	down	mRNA	24.34	10.15	19.32	8.57	15.07	12.93	17.9367	12.19	RNA-binding transcriptional accessory protein [Vibrio mimicus]	BP:nucleobase-containing compound metabolic process;MF:nucleic acid binding;	------	------
VM_14500	lipid A biosynthesis lauroyl acyltransferase	2.354	1.23522	0.000281228	0.00154676	up	mRNA	27.88	10.11	20.06	59.68	58.71	56.63	19.35	58.34	LpxL/LpxP family Kdo(2)-lipid I	BP:lipid A biosynthetic process;BP:Kdo2-lipid A biosynthetic process;BP:lipopolysaccharide biosynthetic process;CC:integral component of plasma membrane;MF:lauroyltransferase activity;	map00540	Lipopolysaccharide biosynthesis
VM_05815	histidine kinase	2.359	1.23835	0.000282265	0.00155038	up	mRNA	14.18	7.07	9.66	28.58	39.72	34.62	10.3033	34.3067	HDOD domain-containing protein [Vibrio mimicus]	------	------	------
VM_14280	2-ketoacid reductase	2.712	1.43941	0.000290254	0.00159213	up	mRNA	10.78	5.47	6.46	27.37	29.43	28.33	7.57	28.3767	D-2-hydroxyacid dehydrogenase [Vibrio mimicus]	------	------	------
VM_03640	1-deoxy-D-xylulose-5-phosphate reductoisomerase	2.226	1.15431	0.000297443	0.00162938	up	mRNA	12.45	4.94	8	23.03	30.69	22.11	8.46333	25.2767	1-deoxy-D-xylulose-5-phosphate reductoisomerase [Vibrio mimicus]	BP:terpenoid biosynthetic process;BP:isopentenyl diphosphate biosynthetic process, methylerythritol 4-phosphate pathway;MF:isomerase activity;MF:1-deoxy-D-xylulose-5-phosphate reductoisomerase activity;MF:NADPH binding;MF:metal ion binding;	map00900	Terpenoid backbone biosynthesis
VM_11730	anhydro-N-acetylmuramic acid kinase	2.127	1.08863	0.000299332	0.00163755	up	mRNA	17.85	4.24	11.15	25.63	32.39	28.43	11.08	28.8167	anhydro-N-acetylmuramic acid kinase [Vibrio mimicus]	------	------	------
VM_16865	MFS transporter	0.16	-2.64349	0.000304595	0.00166412	down	mRNA	185.56	44.55	133.11	35.67	29.4	2.31	121.073	22.46	MULTISPECIES: MFS transporter [Vibrio]	CC:integral component of membrane;MF:transmembrane transporter activity;	map02020	Two-component system
VM_05420	hypothetical protein	3.171	1.66479	0.000310381	0.00169347	up	mRNA	3.51	0.45	2.42	4.01	11.08	9.82	2.12667	8.30333	O-antigen ligase family protein [Vibrio mimicus]	------	------	------
VM_15020	regulator	0.224	-2.15956	0.000318507	0.0017355	down	mRNA	27.85	3.8	16.81	1.65	10.52	2.41	16.1533	4.86	MULTISPECIES: FlhC family transcriptional regulator [Gammaproteobacteria]	BP:regulation of bacterial-type flagellum assembly;BP:positive regulation of transcription, DNA-templated;BP:bacterial-type flagellum organization;CC:cytoplasm;MF:DNA binding;MF:metal ion binding;	------	------
VM_08325	septum formation protein	3.076	1.62115	0.000319331	0.00173768	up	mRNA	16.61	5.42	10.44	48.99	61.33	19.01	10.8233	43.11	septum formation protein [Vibrio mimicus]	BP:amino acid transmembrane transport;CC:integral component of membrane;CC:plasma membrane;	------	------
VM_09300	biotin synthase BioB	0.251	-1.99609	0.000324629	0.00176417	down	mRNA	27.25	2.54	9.99	1.64	8.22	2.38	13.26	4.08	MULTISPECIES: biotin synthase BioB [Vibrio]	BP:biotin biosynthetic process;MF:biotin synthase activity;MF:iron ion binding;MF:2 iron, 2 sulfur cluster binding;MF:4 iron, 4 sulfur cluster binding;	map00780	Biotin metabolism
VM_15515	MerR family transcriptional regulator	0.48	-1.06005	0.000327595	0.00177794	down	mRNA	42.98	13.99	27.35	12	21	20.64	28.1067	17.88	MerR family transcriptional regulator [Vibrio mimicus]	------	------	------
VM_15565	hypothetical protein	0.412	-1.27874	0.000329044	0.00178344	down	mRNA	58.36	8.87	24.27	12.03	19.7	12.25	30.5	14.66	hypothetical protein [Vibrio mimicus]	------	------	------
VM_03015	7%2C8-dihydro-8-oxoguanine-triphosphatase	0.263	-1.92546	0.000336681	0.00182243	down	mRNA	15.73	10.46	16.61	3.04	11.82	3.85	14.2667	6.23667	8-oxo-dGTP diphosphatase MutT [Vibrio mimicus]	BP:DNA repair;MF:8-oxo-7,8-dihydroguanosine triphosphate pyrophosphatase activity;	------	------
VM_04075	bifunctional UDP-sugar hydrolase/5'-nucleotidase	2.42	1.27495	0.000340849	0.00184256	up	mRNA	126.76	24.22	65.83	219.18	232.74	151.5	72.27	201.14	5'-nucleotidase [Vibrio mimicus VM573]	BP:nucleotide catabolic process;MF:UDP-sugar diphosphatase activity;MF:metal ion binding;MF:5'-nucleotidase activity;MF:nucleotide binding;	map00240;map00230;map00760	Pyrimidine metabolism;Purine metabolism;Nicotinate and nicotinamide metabolism
VM_02075	30S ribosomal protein S4	0.373	-1.42299	0.000341428	0.00184326	down	mRNA	1311.57	154.51	692.89	286.86	341.32	252.9	719.657	293.693	MULTISPECIES: 30S ribosomal protein S4 [Vibrio]	BP:positive regulation of translational fidelity;BP:translation;CC:cytosolic small ribosomal subunit;CC:small ribosomal subunit;MF:rRNA binding;MF:structural constituent of ribosome;	map03010	Ribosome
VM_16180	glutathione S-transferase	2.626	1.39287	0.000342469	0.00184645	up	mRNA	19.44	11.44	15.74	42.57	64.31	72.37	15.54	59.75	glutathione S-transferase N-terminal domain-containing protein [Vibrio mimicus]	BP:glutathione metabolic process;MF:transferase activity;	------	------
VM_05460	sugar ABC transporter substrate-binding protein	2.359	1.23807	0.000346684	0.00186672	up	mRNA	6.9	1.29	3.63	7.17	13	13.61	3.94	11.26	SLBB domain-containing protein [Vibrio mimicus]	CC:membrane;MF:polysaccharide transmembrane transporter activity;	------	------
VM_03465	NADH:ubiquinone reductase (Na(+)-transporting) subunit F	2.559	1.35552	0.000347462	0.00186846	up	mRNA	66.78	33.87	50.22	177.61	166.15	184.29	50.29	176.017	NADH:ubiquinone reductase (N	BP:sodium ion transport;CC:integral component of membrane;CC:plasma membrane;CC:NADH dehydrogenase complex;MF:NADH dehydrogenas;MF:2 iron, 2 sulfur cluster binding;MF:oxidoreductase activity, acting on NA;MF:metal ion binding;MF:FAD binding;MF:electron carrier activity;	------	------
VM_01800	cell division protein DamX	2.349	1.23214	0.000350768	0.00188245	up	mRNA	22.31	10.23	19.79	41.54	57.38	70.06	17.4433	56.3267	AAA family ATPase [Vibrio mimicus]	CC:integral component of membrane;MF:peptidoglycan binding;	------	------
VM_18815	lactate dehydrogenase	0.496	-1.01176	0.00035098	0.00188245	down	mRNA	61.75	13.64	36.82	14.62	37.5	20.06	37.4033	24.06	lactate dehydrogenase [Vibrio mimicus]	------	------	------
VM_02685	hypothetical protein	3.663	1.87285	0.000353583	0.00189393	up	mRNA	7.37	2.79	3.06	15.09	23.32	26	4.40667	21.47	hypothetical protein [Vibrio mimicus]	------	------	------
VM_16750	class I poly(R)-hydroxyalkanoic acid synthase	3.116	1.63958	0.000356185	0.00190538	up	mRNA	6.6	0.72	4.88	9.7	15.26	18.4	4.06667	14.4533	class I poly(R)-hydroxyalkanoic acid synthase [Vibrio mimicus]	BP:poly-hydroxybutyrate biosynthetic process;CC:cytoplasm;MF:transferase activity, transferring acyl groups;	map00650	Butanoate metabolism
VM_13520	pilus (MSHA type) biogenesis protein MshL	2.096	1.06761	0.000361968	0.00193379	up	mRNA	10.45	4	8.21	16.46	23.86	23.11	7.55333	21.1433	pilus (MSHA type) biogenesis protein MshL [Vibrio mimicus]	BP:protein secretion;BP:pilus assembly;CC:cell outer membrane;	------	------
VM_20550	agmatinase	2.128	1.08918	0.000364203	0.00194321	up	mRNA	54.69	14.28	34.9	79.79	90.69	100.24	34.6233	90.24	MULTISPECIES: agmatinase [Vibrio]	MF:hydrolase activity, acting on carbon-nitroge;MF:agmatinase activity;MF:metal ion binding;	map00330	Arginine and proline metabolism
VM_19630	diguanylate cyclase	0.375	-1.41691	0.000364805	0.00194389	down	mRNA	59.57	39.49	43.56	22.32	30.96	27.69	47.54	26.99	sensor domain-containing diguanylate cyclase [Vibrio mimicus]	------	------	------
VM_09610	N(2)-citryl-N(6)-acetyl-N(6)-hydroxylysine synthase	0.039	-4.67664	0.000369027	0.00196383	down	mRNA	60.35	2.99	53.25	0.06	3.1	2.49	38.8633	1.88333	N(2)-citryl-	------	map00997	Biosynthesis of various secondary metabolites - part 3
VM_10720	hypothetical protein	0.248	-2.01121	0.000371944	0.00197679	down	mRNA	47.61	14.53	52.61	4.45	8.85	23.35	38.25	12.2167	DUF3549 family protein [Vibrio mimicus]	------	------	------
VM_17525	nucleotidyltransferase	0.446	-1.16336	0.000373526	0.00198139	down	mRNA	10.37	4.39	6.41	3.04	5.85	4.43	7.05667	4.44	ATP-binding protein [Vibrio mimicus]	------	------	------
VM_13075	YggU family protein	0.307	-1.70418	0.000373774	0.00198139	down	mRNA	73.42	63.04	62.85	24.96	41.07	35.11	66.4367	33.7133	MULTISPECIES: DUF167 family protein YggU [Vibrio]	------	------	------
VM_18900	phospholipid phosphatase	0.426	-1.23136	0.000384318	0.00203465	down	mRNA	117.69	25.63	57.28	28.44	30.71	41.32	66.8667	33.49	phosphatase PAP2 family protein [Vibrio mimicus]	CC:integral component of membrane;	map00564	Glycerophospholipid metabolism
VM_17925	hypothetical protein	0.385	-1.37685	0.000387169	0.00204711	down	mRNA	7.32	2.84	6.39	1.53	5.38	2.45	5.51667	3.12	VWA domain-containing protein [Vibrio mimicus]	CC:integral component of membrane;	------	------
VM_06255	1-aminocyclopropane-1-carboxylate deaminase	3.268	1.70833	0.000391161	0.00206555	up	mRNA	23.13	10.98	25.49	117.14	77.82	53.85	19.8667	82.9367	1-aminocyclopropane-1-carboxylate deaminase/D-cysteine desulfhydrase [Vibrio mimicus]	------	------	------
VM_13285	6-phosphogluconolactonase	2.134	1.09342	0.000397116	0.0020943	up	mRNA	9.11	3.17	6.55	15.33	20.96	16.32	6.27667	17.5367	lactonase family protein [Vibrio mimicus]	------	map00030	Pentose phosphate pathway
VM_02785	chemotaxis protein	2.241	1.16386	0.000401602	0.00210982	up	mRNA	17.89	4.52	10.61	30.74	36.16	23.68	11.0067	30.1933	methyl-accepting chemotaxis protein [Vibrio mimicus]	BP:chemotaxis;BP:signal transduction;CC:integral component of membrane;MF:transmembrane signaling receptor activity;	map02030;map02020	Bacterial chemotaxis;Two-component system
VM_20270	5-methyltetrahydropteroyltriglutamate--homocysteine methyltransferase	0.226	-2.14879	0.000405892	0.00212964	down	mRNA	29.19	51.97	33.94	12.18	15.43	20.28	38.3667	15.9633	methionine synthase [Vibrio mimicus]	BP:methionine biosynthetic process;BP:methylation;MF:5-methyltetrahydropteroyltriglutamate-homocysteine S-methyltransferase activity;MF:zinc ion binding;	map00450;map00270	Selenocompound metabolism;Cysteine and methionine metabolism
VM_03030	carbamoyl phosphate synthase large subunit	2.54	1.34506	0.000418504	0.00219021	up	mRNA	35.71	22.22	24.74	81.41	121.68	112.8	27.5567	105.297	carbamoyl-phosphate synthase large subunit [Vibrio mimicus]	BP:'de novo' UMP biosynthetic process;BP:arginine biosynthetic process;MF:carbamoyl-phosphate synthas;MF:metal ion binding;MF:ATP binding;	map00240;map00250	Pyrimidine metabolism;Alanine, aspartate and glutamate metabolism
VM_15430	GCN5 family acetyltransferase	0.285	-1.81085	0.00042146	0.00220287	down	mRNA	15.5	5.24	7.05	1.8	7.36	2.47	9.26333	3.87667	GNAT family N-acetyltransferase [Vibrio mimicus]	------	------	------
VM_08825	hypothetical protein	2.733	1.45056	0.000422785	0.00220698	up	mRNA	17.02	10.18	14.19	33.14	59.92	75.16	13.7967	56.0733	DUF3187 family protein [Vibrio mimicus]	------	------	------
VM_20005	multidrug DMT transporter	2.693	1.42933	0.000428159	0.00223219	up	mRNA	11.43	1.74	6.24	16.51	19.07	24.12	6.47	19.9	DMT family transporter [Vibrio mimicus]	------	------	------
VM_00410	ubiquinone biosynthesis regulatory protein kinase UbiB	2.158	1.1094	0.000429786	0.00223783	up	mRNA	18.6	3.38	10.42	24.58	34.54	23.74	10.8	27.62	ubiquinone biosynthesis regulatory protein kinase UbiB [Vibrio mimicus]	BP:regulation of ubiquinone biosynthetic process;BP:ubiquinone biosynthetic process;CC:integral component of membrane;CC:plasma membrane;MF:protein kinase activity;MF:ATP binding;	------	------
VM_16105	ABC transporter permease	0.21	-2.25211	0.000436546	0.00227015	down	mRNA	30.98	5.64	19.8	1.15	13.98	2.2	18.8067	5.77667	ABC transporter ATP-binding protein/permease [Vibrio mimicus]	CC:integral component of membrane;MF:ATPase activity, coupled to transmembrane movement of substances;MF:ATP binding;	------	------
VM_08985	anthranilate synthase component II	0.262	-1.93371	0.000437873	0.00227417	down	mRNA	8.44	3.94	8.33	1.06	5.39	2.02	6.90333	2.82333	aminodeoxychorismate/anthranilate synthase component II [Vibrio mimicus]	------	map02024;map02025;map00400;map00405	Quorum sensing;Biofilm formation - Pseudomonas aeruginosa;Phenylalanine, tyrosine and tryptophan biosynthesis;Phenazine biosynthesis
VM_17280	hypothetical protein	2.099	1.06949	0.000454152	0.00235276	up	mRNA	28.2	7.98	19.27	44.81	58.88	44.03	18.4833	49.24	hypothetical protein [Vibrio mimicus]	------	------	------
VM_18040	GntR family transcriptional regulator	0.379	-1.40082	0.00045979	0.00237896	down	mRNA	8.13	3.25	5.94	1.54	5.59	2.59	5.77333	3.24	PLP-dependent aminotransferase family protein [Vibrio mimicus]	BP:biosynthetic process;MF:transcription factor activity, sequence-specific DNA binding;MF:catalytic activity;MF:pyridoxal phosphate binding;	------	------
VM_07110	class 1b ribonucleoside-diphosphate reductase subunit beta	0.332	-1.58991	0.000463951	0.00239747	down	mRNA	22.28	4.7	20.96	2.87	8.37	9.19	15.98	6.81	class 1b ribonucleoside-diphosphate reductase subunit beta [Vibrio mimicus]	BP:deoxyribonucleotide biosynthetic process;BP:DNA replication;CC:ribonucleoside-diphosphate reductase complex;MF:ribonucleoside-diphosphate reductase activity, thioredoxin disulfide as acceptor;MF:metal ion binding;	map00240;map00230	Pyrimidine metabolism;Purine metabolism
VM_18535	glucuronate isomerase	0.293	-1.77224	0.000464938	0.00239955	down	mRNA	11.4	5.8	5.86	1.17	5.06	4.3	7.68667	3.51	glucuronate isomerase [Vibrio mimicus]	------	map00040	Pentose and glucuronate interconversions
VM_11175	integrase	0.411	-1.28224	0.000473285	0.00243956	down	mRNA	52.25	10.72	15.99	10.72	18.06	10.67	26.32	13.15	MULTISPECIES: IS481 family transposase [Vibrio]	------	------	------
VM_16660	iron ABC transporter permease	0.387	-1.37135	0.000479122	0.00246655	down	mRNA	16.15	5	15.53	3.29	12.41	4.64	12.2267	6.78	iron ABC transporter permease [Vibrio mimicus]	------	map02010	ABC transporters
VM_03860	flagella basal body P-ring formation protein FlgA	2.221	1.15099	0.000485382	0.00249564	up	mRNA	40.74	13.52	22.61	73.41	81.06	63.8	25.6233	72.7567	flagellar basal body P-ring formation protein FlgA [Vibrio cholerae]	BP:bacterial-type flagellum assembly;CC:integral component of membrane;CC:periplasmic space;MF:structural molecule activity;	map02040	Flagellar assembly
VM_02650	signal peptidase I	0.388	-1.36589	0.000495974	0.00254691	down	mRNA	44.09	5.48	25.92	7.46	17.21	10.17	25.1633	11.6133	signal peptidase I [Vibrio mimicus]	CC:integral component of membrane;MF:serine-type endopeptidase activity;	map03060	Protein export
VM_16350	glyoxalase	2.664	1.41362	0.000500966	0.00256933	up	mRNA	21.53	9.42	15.1	58.3	58.93	46.47	15.35	54.5667	glyoxalase [Vibrio mimicus]	------	------	------
VM_12385	S-ribosylhomocysteine lyase	0.369	-1.43717	0.000507315	0.00259864	down	mRNA	57.48	34.25	85.97	23.39	32.66	37.76	59.2333	31.27	S-ribosylhomocysteine lyase [Vibrio mimicus]	BP:quorum sensing;MF:iron ion binding;MF:S-ribosylhomocysteine lyase activity;	map02026;map00270;map02024;map05111	Biofilm formation - Escherichia coli;Cysteine and methionine metabolism;Quorum sensing;Biofilm formation - Vibrio cholerae
VM_17545	AraC family transcriptional regulator	0.164	-2.61067	0.000510603	0.00261223	down	mRNA	36.34	3.16	17.27	0.4	3.46	6.69	18.9233	3.51667	AraC family transcriptional regulator [Vibrio mimicus]	MF:transcription factor activity, sequence-specific DNA binding;MF:sequence-specific DNA binding;	------	------
VM_10020	arylsulfatase	0.357	-1.48557	0.000512706	0.00261971	down	mRNA	50.52	32.79	42.23	15.33	21.07	30.33	41.8467	22.2433	arylsulfatase [Vibrio mimicus]	MF:sulfuric ester hydrolase activity;	------	------
VM_06100	pectate lyase	0.34	-1.55645	0.000519743	0.00265237	down	mRNA	20.7	12.18	11.59	3.55	12.44	8.41	14.8233	8.13333	right-handed parallel beta-helix repeat-containing protein [Vibrio mimicus]	------	------	------
VM_09710	hypothetical protein	2.207	1.1424	0.000524346	0.00266722	up	mRNA	17.07	6.03	8.94	23.54	39.92	31.43	10.68	31.63	hypothetical protein [Vibrio mimicus]	------	------	------
VM_12830	Twin-arginine translocation pathway signal	2.706	1.43623	0.000524518	0.00266722	up	mRNA	8.27	3.71	7.54	17.29	23.6	30.8	6.50667	23.8967	MULTISPECIES: hypothetical protein [Vibrio]	------	------	------
VM_04350	flagellar biosynthetic protein FliR	2.245	1.16683	0.000524604	0.00266722	up	mRNA	6.47	1.96	4.9	9.67	17.68	12.22	4.44333	13.19	MULTISPECIES: flagellar type III secretion system protein FliR [Vibrio]	BP:bacterial-type flagellum assembly;BP:protein targeting;CC:integral component of membrane;CC:bacterial-type flagellum basal body;CC:plasma membrane;	map02040	Flagellar assembly
VM_18840	protease	0.444	-1.17149	0.000531451	0.00269869	down	mRNA	10.49	2.83	6.94	1.99	7.03	3.38	6.75333	4.13333	PD40 domain-containing protein [Vibrio mimicus]	CC:cytoplasm;MF:serine-type peptidase activity;	------	------
VM_12250	carbonate dehydratase	2.498	1.32082	0.000533575	0.00270613	up	mRNA	9.79	3.02	7.02	19.37	19.5	22.97	6.61	20.6133	carbonate dehydratase [Vibrio mimicus]	BP:carbon utilization;MF:carbonate dehydratase activity;MF:zinc ion binding;	map00910	Nitrogen metabolism
VM_15380	lipase	0.317	-1.65876	0.000537683	0.00272359	down	mRNA	11.91	2.16	6.12	1.28	5.41	1.81	6.73	2.83333	alpha/beta hydrolase [Vibrio mimicus]	MF:hydrolase activity;	------	------
VM_00565	adenylate cyclase	2.366	1.24256	0.000541819	0.00274116	up	mRNA	41.08	20.84	30.49	91.6	100.27	111.37	30.8033	101.08	class I adenylate cyclase [Vibrio mimicus]	BP:cAMP biosynthetic process;MF:adenylate cyclase activity;	map02026;map00230;map05111	Biofilm formation - Escherichia coli;Purine metabolism;Biofilm formation - Vibrio cholerae
VM_00875	heat-shock protein	0.48	-1.06017	0.000553366	0.002796	down	mRNA	138.41	50.45	112.18	44.93	72.61	77.65	100.347	65.0633	ribosome-associated heat shock protein Hsp15 [Vibrio mimicus]	BP:cellular response to heat;MF:single-stranded RNA binding;MF:ribosomal large subunit binding;MF:DNA binding;	------	------
VM_19690	hypothetical protein	0.291	-1.78276	0.000554021	0.002796	down	mRNA	31.83	8.4	34.97	3.75	14.19	12.13	25.0667	10.0233	heavy metal-binding domain-containing protein [Vibrio mimicus]	------	------	------
VM_16760	acetyl-CoA acetyltransferase	2.795	1.48269	0.000557344	0.00280931	up	mRNA	8.99	1.59	4.96	10.3	16.14	25	5.18	17.1467	acetyl-CoA C-acetyltransferase [Vibrio mimicus]	------	map00630;map00310;map00640;map00650;map00720;map00620;map00900;map00362;map02020;map00071;map00280;map04975;map00380	Glyoxylate and dicarboxylate metabolism;Lysine degradation;Propanoate metabolism;Butanoate metabolism;Carbon fixation pathways in prokaryotes;Pyruvate metabolism;Terpenoid backbone biosynthesis;Benzoate degradation;Two-component system;Fatty acid degradation;Valine, leucine and isoleucine degradation;Fat digestion and absorption;Tryptophan metabolism
VM_10275	porin	0.383	-1.38293	0.000562932	0.002834	down	mRNA	273.5	33.82	97.26	47.88	56.64	62.65	134.86	55.7233	chitoporin [Vibrio mimicus]	BP:ion transmembrane transport;CC:integral component of membrane;CC:cell outer membrane;MF:porin activity;	------	------
VM_04925	patatin family protein	3.436	1.78054	0.000564715	0.00283949	up	mRNA	57.25	55.25	37.86	280.57	284.62	274.17	50.12	279.787	DUF6363 domain-containing protein [Vibrio mimicus]	BP:lipid metabolic process;	------	------
VM_13465	MSHA biogenesis protein MshP	3.138	1.65007	0.000566756	0.00284627	up	mRNA	6.94	5.02	6.16	22.2	29.22	32.32	6.04	27.9133	MSHA biogenesis protein MshP [Vibrio mimicus]	------	------	------
VM_16075	non-ribosomal peptide synthetase	0.309	-1.69412	0.000579441	0.00290642	down	mRNA	6.26	1.99	3.59	0.5	3.83	1.25	3.94667	1.86	hybrid non-ribosomal peptide synthetase/type I polyketide synthase [Vibrio mimicus]	------	map01053	Biosynthesis of siderophore group nonribosomal peptides
VM_04615	histidine kinase	2.93	1.55067	0.000583622	0.00292381	up	mRNA	62.69	45.34	42.09	176.15	230.33	276.98	50.04	227.82	chemotaxis response regulator CheY [Vibrio mimicus]	BP:phosphorelay signal transduction system;	map02030;map02020	Bacterial chemotaxis;Two-component system
VM_18530	fructuronate reductase	0.265	-1.91544	0.000588872	0.00294652	down	mRNA	9.62	4.78	6.38	0.64	5.04	3.19	6.92667	2.95667	fructuronate reductase [Vibrio mimicus]	------	map00040	Pentose and glucuronate interconversions
VM_17560	iron ABC transporter	0.197	-2.34525	0.000594837	0.00297123	down	mRNA	36.79	5.46	22.42	0.63	12.8	4.32	21.5567	5.91667	iron chelate uptake ABC transporter permease subunit VctD [Vibrio mimicus]	CC:integral component of membrane;CC:plasma membrane;MF:transmembrane transporter activity;	------	------
VM_03825	Fe3+-citrate ABC transporter substrate-binding protein	0.414	-1.27152	0.000595259	0.00297123	down	mRNA	40.38	21.82	28.14	12.25	20.71	21.93	30.1133	18.2967	Fe3+-citrate ABC transporter substrate-binding protein [Vibrio mimicus]	------	------	------
VM_05090	aminotransferase	2.713	1.43992	0.000601864	0.00299327	up	mRNA	9.35	6.73	8.39	25.49	34.55	40.29	8.15667	33.4433	pyridoxal phosphate-dependent aminotransferase [Vibrio mimicus]	BP:biosynthetic process;MF:catalytic activity;MF:pyridoxal phosphate binding;MF:L-alanin;	map00220;map00250;map00290	Arginine biosynthesis;Alanine, aspartate and glutamate metabolism;Valine, leucine and isoleucine biosynthesis
VM_20290	transcriptional regulator	0.116	-3.10232	0.000605682	0.00300861	down	mRNA	22.28	9.59	8.16	0	4.42	3.2	13.3433	2.54	metalloregulator ArsR/SmtB family transcription factor [Vibrio mimicus]	------	------	------
VM_01950	30S ribosomal protein S10	0.298	-1.7442	0.000612103	0.00303683	down	mRNA	1899.11	123.64	960.57	294.62	319.18	297.99	994.44	303.93	SSU ribosomal protein S10P [Vibrio anguillarum 775]	BP:translation;CC:small ribosomal subunit;CC:ribosome;CC:cytosolic small ribosomal subunit;MF:tRNA binding;MF:structural constituent of ribosome;	map03010	Ribosome
VM_10755	50S ribosomal protein L31	0.165	-2.59811	0.000615656	0.00305077	down	mRNA	43.66	2.1	61.48	6.26	7.81	5.99	35.7467	6.68667	type B 50S ribosomal protein L31 [Vibrio mimicus]	BP:translation;CC:cytosolic large ribosomal subunit;CC:ribosome;MF:structural constituent of ribosome;	map03010	Ribosome
VM_15095	hypothetical protein	0.48	-1.05984	0.000618534	0.00306109	down	mRNA	36.86	14.81	21.03	11.23	20.37	16.97	24.2333	16.19	hypothetical protein VM_15095 [Vibrio mimicus]	CC:integral component of membrane;	------	------
VM_15325	acetyltransferase	0.381	-1.39193	0.000619674	0.00306109	down	mRNA	28.04	8.71	16.13	5.24	18.04	5.65	17.6267	9.64333	GNAT family N-acetyltransferase [Vibrio mimicus]	MF:N-acetyltransferase activity;	------	------
VM_00310	thiamine biosynthesis protein ThiH	0.453	-1.14147	0.000619976	0.00306109	down	mRNA	13.18	3.78	9.03	2.83	7.36	5.63	8.66333	5.27333	2-iminoacetate synthase ThiH [Vibrio mimicus]	BP:thiamine biosynthetic process;MF:catalytic activity;MF:iron ion binding;MF:4 iron, 4 sulfur cluster binding;	map00730	Thiamine metabolism
VM_06865	hypothetical protein	0.418	-1.25944	0.000624077	0.00307763	down	mRNA	22.62	13.12	21.38	7.82	16.41	11.7	19.04	11.9767	DUF1415 domain-containing protein [Vibrio mimicus]	------	------	------
VM_05490	hypothetical protein	0.146	-2.77427	0.000631869	0.00311232	down	mRNA	19.6	2.33	11.62	0.22	6.09	0.72	11.1833	2.34333	ABC transporter permease subunit [Vibrio mimicus]	BP:transmembrane transport;CC:integral component of membrane;CC:plasma membrane;	map02010	ABC transporters
VM_04585	peptidase M16	2.461	1.29916	0.000640187	0.00314951	up	mRNA	14.12	7.66	9	26.55	38.76	44.47	10.26	36.5933	insulinase family protein [Vibrio mimicus]	MF:metal ion binding;MF:metalloendopeptidase activity;	------	------
VM_17550	iron ABC transporter ATP-binding protein	0.259	-1.94957	0.000648311	0.00318565	down	mRNA	22.19	2.28	15.48	1.47	8.26	3.46	13.3167	4.39667	iron chelate ABC transporter ATP-binding protein VctC [Vibrio mimicus]	MF:ATPase activity, coupled to transmembrane movement of substances;MF:ATP binding;	------	------
VM_07130	hypothetical protein	0.423	-1.24217	0.000655784	0.00321528	down	mRNA	10.45	4.29	12.03	3.31	6.88	5.57	8.92333	5.25333	TolC family protein [Vibrio mimicus]	------	map03070;map01501;map01503;map02020;map04626;map05133	Cationic antimicrobial peptide (CAMP) resistance;Two-component system;Plant-pathogen interaction;Pertussis
VM_09410	histidine kinase	2.042	1.03031	0.000655908	0.00321528	up	mRNA	5.54	1.59	3.48	6.28	12.09	9.99	3.53667	9.45333	HAMP domain-containing protein [Vibrio mimicus]	------	------	------
VM_06065	Surface protein Lk90-like protein	0.43	-1.21858	0.000661037	0.00323656	down	mRNA	27.39	3.99	13.82	4.35	10.75	8.19	15.0667	7.76333	Ig-like domain-containing protein [Vibrio mimicus]	------	------	------
VM_11650	23S rRNA pseudouridine(1911/1915/1917) synthase	2.22	1.15037	0.000673912	0.00329566	up	mRNA	73.6	18.55	35.75	117.63	114.21	107.69	42.6333	113.177	23S rRNA pseudouridine(1911/1915/1917) synthase RluD [Vibrio mimicus]	BP:pseudouridine synthesis;MF:RNA binding;MF:pseudouridine synthase activity;	------	------
VM_13260	C4-dicarboxylate ABC transporter substrate-binding protein	2.173	1.11962	0.000676443	0.0033041	up	mRNA	131.58	30.36	95.58	227.45	233.21	204.4	85.84	221.687	C4-dicarboxylate ABC transporter substrate-binding protein [Vibrio mimicus]	------	------	------
VM_15275	hypothetical protein	0.287	-1.79905	0.000685813	0.00334588	down	mRNA	16.81	4.44	6.23	1.83	4.85	3.79	9.16	3.49	DUF3465 domain-containing protein [Vibrio mimicus]	------	------	------
VM_11210	ferredoxin	0.329	-1.60507	0.000700693	0.00341442	down	mRNA	38.25	4.64	20.54	4.43	11.32	9.25	21.1433	8.33333	MULTISPECIES: ferredoxin family protein [Vibrio]	MF:metal ion binding;MF:3 iron, 4 sulfur cluster binding;MF:4 iron, 4 sulfur cluster binding;MF:electron carrier activity;	------	------
VM_08140	Fe/S-dependent 2-methylisocitrate dehydratase AcnD	2.644	1.40282	0.000709235	0.00345195	up	mRNA	15.9	6.18	16.9	30.39	37.68	66.94	12.9933	45.0033	Fe/S-dependent 2-methylisocitrate dehydratase AcnD [Vibrio mimicus]	BP:propionate metabolic process, methylcitrate cycle;MF:citrate dehydratase activity;MF:aconitate hydratase activity;MF:metal ion binding;MF:4 iron, 4 sulfur cluster binding;	map00640	Propanoate metabolism
VM_18005	peptide deformylase	0.29	-1.78774	0.000719359	0.00349059	down	mRNA	33.69	3.06	17.17	3.28	11.4	4.17	17.9733	6.28333	peptide deformylase [Vibrio mimicus]	BP:translation;MF:metal ion binding;MF:peptide deformylase activity;	------	------
VM_00655	DUF4145 domain-containing protein	2.232	1.15855	0.00071973	0.00349059	up	mRNA	34.09	12.07	24.04	63.81	71.1	68.62	23.4	67.8433	DUF4145 domain-containing protein [Vibrio mimicus]	CC:integral component of membrane;	------	------
VM_08660	succinylglutamate desuccinylase	2.137	1.09571	0.000720432	0.00349059	up	mRNA	38.1	10.17	22.74	64.27	67.33	53.44	23.67	61.68	succinylglutamate desuccinylase [Vibrio mimicus]	------	map00330	Arginine and proline metabolism
VM_02615	L-aspartate oxidase	2.294	1.19771	0.000720577	0.00349059	up	mRNA	13.91	7.11	12.84	32.93	37.05	37.06	11.2867	35.68	L-aspartate oxidase [Vibrio mimicus]	------	map00250;map00760	Alanine, aspartate and glutamate metabolism;Nicotinate and nicotinamide metabolism
VM_20135	energy transducer TonB	0.048	-4.38017	0.000737661	0.00356493	down	mRNA	107.15	10.22	57.91	0.05	4.73	5.46	58.4267	3.41333	energy transducer TonB [Vibrio mimicus]	BP:transmembrane transport;CC:integral component of membrane;CC:plasma membrane;	------	------
VM_15460	cation tolerance protein CutA	0.239	-2.06392	0.000751216	0.00361765	down	mRNA	21.73	12.67	11.16	6.22	4.51	4.6	15.1867	5.11	hypothetical protein [Vibrio mimicus]	------	------	------
VM_17465	hypothetical protein	0.372	-1.42754	0.000752364	0.00361893	down	mRNA	22.42	5.6	13.65	5	11.66	3.98	13.89	6.88	hypothetical protein AL543_02900 [Vibrio mimicus]	------	------	------
VM_12790	type VI secretion protein	3.25	1.70025	0.000767137	0.00368567	up	mRNA	4.2	1.67	4.67	13.25	15.37	16.37	3.51333	14.9967	MULTISPECIES: type VI secretion system baseplate subunit TssE [Vibrio]	------	------	------
VM_07070	Fe-S cluster assembly protein SufB	0.144	-2.7998	0.00077722	0.00372975	down	mRNA	16.14	1.11	12.28	0.19	4.86	0.78	9.84333	1.94333	Fe-S cluster assembly protein SufB [Vibrio mimicus]	BP:iron-sulfur cluster assembly;	------	------
VM_07450	Free methionine-(R)-sulfoxide reductase	0.448	-1.15763	0.000783833	0.00375709	down	mRNA	33.37	11.03	24.08	7.2	22.65	13.49	22.8267	14.4467	GAF domain-containing protein [Vibrio mimicus]	------	map00270	Cysteine and methionine metabolism
VM_19185	polymerase	2.008	1.00588	0.000788757	0.00377628	up	mRNA	26.54	8.96	14.49	39.77	49.27	40.94	16.6633	43.3267	DUF342 domain-containing protein [Vibrio mimicus]	BP:cell morphogenesis;	------	------
VM_02610	hypothetical protein	3.188	1.67244	0.000796535	0.00380907	up	mRNA	13.85	1.86	5.13	28.2	26.57	18.31	6.94667	24.36	hypothetical protein [Vibrio mimicus]	CC:integral component of membrane;	------	------
VM_02380	aspartate carbamoyltransferase	2.461	1.29942	0.000808056	0.00385967	up	mRNA	26.29	10.5	10.16	46.71	71.28	41.78	15.65	53.2567	aspartate carbamoyltransferase catalytic subunit [Vibrio mimicus VM573]	BP:'de novo' pyrimidine nucleobase biosynthetic process;BP:cellular amino acid metabolic process;BP:'de novo' UMP biosynthetic process;MF:amino acid binding;MF:aspartate carbamoyltransferase activity;	map00240;map00250	Pyrimidine metabolism;Alanine, aspartate and glutamate metabolism
VM_07825	hypothetical protein	4.677	2.22564	0.000818232	0.00390373	up	mRNA	3.54	0.26	2.46	9.61	21.89	4.58	2.08667	12.0267	hypothetical protein VM_07825 [Vibrio mimicus]	------	map02020	Two-component system
VM_00665	hypothetical protein	2.474	1.30703	0.000832709	0.00396818	up	mRNA	36.24	7.17	17.21	65.43	67.17	41.14	20.2067	57.9133	hypothetical protein VM_00665 [Vibrio mimicus]	------	------	------
VM_07565	cytochrome c oxidase%2C cbb3-type subunit II	2.337	1.22488	0.000839559	0.00399618	up	mRNA	49.8	26.33	40.94	120.79	131.06	130.65	39.0233	127.5	cytochrome-c oxidase, cbb3-type subunit II [Vibrio mimicus]	CC:integral component of membrane;MF:cytochrome-c oxidase activity;MF:metal ion binding;MF:heme binding;MF:electron carrier activity;	map00190;map02020	Oxidative phosphorylation;Two-component system
VM_08165	transporter	0.03	-5.0394	0.000847658	0.00403006	down	mRNA	31.52	786.45	84.19	21.65	28.05	22.37	300.72	24.0233	tripartite tricarboxylate transporter substrate binding protein [Vibrio mimicus]	------	map02020	Two-component system
VM_14315	sugar transferase	2.248	1.16841	0.000849172	0.00403258	up	mRNA	20.05	6.37	13.85	33.93	36.78	43.73	13.4233	38.1467	sugar transferase [Vibrio mimicus]	------	------	------
VM_16475	transcriptional regulator	2.975	1.5729	0.000866128	0.00409887	up	mRNA	238.22	31	94.85	282.84	288.77	609.16	121.357	393.59	MULTISPECIES: metalloregulator ArsR/SmtB family transcription factor [Vibrio]	MF:transcription factor activity, sequence-specific DNA binding;	------	------
VM_02180	hypothetical protein	2.559	1.35564	0.000878543	0.00415283	up	mRNA	15.69	6.95	13.74	24.44	45.49	59.97	12.1267	43.3	YtfJ family protein [Vibrio mimicus]	------	------	------
VM_00645	hypothetical protein	0.486	-1.04114	0.000898417	0.00423702	down	mRNA	21.99	7.55	11.88	5.37	12.07	10.14	13.8067	9.19333	acyltransferase family protein [Vibrio mimicus]	------	------	------
VM_19685	helix-turn-helix transcriptional regulator	0.215	-2.21579	0.000901702	0.00424763	down	mRNA	26.46	1.66	14.06	0.84	6.11	3.9	14.06	3.61667	LuxR family transcriptional regulator VpsT [Vibrio mimicus]	BP:regulation of transcription, DNA-templated;MF:DNA binding;	map05111	Biofilm formation - Vibrio cholerae
VM_03780	DNA mismatch repair protein MutS	2.186	1.12852	0.0009127	0.0042945	up	mRNA	13.38	5.48	8.28	21.43	32.62	26.71	9.04667	26.92	DNA endonuclease SmrA [Vibrio mimicus]	------	------	------
VM_04515	dihydrolipoamide succinyltransferase	3.176	1.66711	0.000931262	0.00437682	up	mRNA	31.88	35.55	32.82	157.22	177.02	190.69	33.4167	174.977	2-oxoglutarate dehydrogenase complex dihydrolipoyllysine-residue succinyltransferase [Vibrio mimicus]	BP:tricarboxylic acid cycle;BP:L-lysine catabolic process to acetyl-CoA via saccharopine;CC:oxoglutarate dehydrogenase complex;MF:dihydrolipoyllysine-residue succinyltransferase activity;	map00020;map00310;map00380	Citrate cycle (TCA cycle);Lysine degradation;Tryptophan metabolism
VM_20110	heme ABC transporter ATP-binding protein	0.163	-2.61781	0.000932345	0.0043769	down	mRNA	10.39	1.14	8.59	0.15	3.47	0.93	6.70667	1.51667	heme ABC transporter ATP-binding protein [Vibrio mimicus]	------	------	------
VM_02925	dihydrolipoyl dehydrogenase	2.166	1.11517	0.000945358	0.00443292	up	mRNA	85.24	18.2	50.09	137.29	135.3	114.67	51.1767	129.087	MULTISPECIES: dihydrolipoyl dehydrogenase [Vibrio]	BP:acetyl-CoA biosynthetic process from pyruvate;BP:cell redox homeostasis;BP:glycolytic process;CC:cytoplasm;CC:cytosolic pyruvate dehydrogenase complex;MF:flavin adenine dinucleotide binding;MF:dihydrolipoyl dehydrogenase activity;	map00630;map00310;map00640;map00620;map00010;map00260;map00020;map00280;map00380	Citrate cycle (TCA cycle);Valine, leucine and isoleucine degradation;Tryptophan metabolism
VM_16900	diacylglycerol kinase	0.412	-1.27938	0.000949399	0.00444679	down	mRNA	55.09	8.19	28.68	10.61	21.71	13.64	30.6533	15.32	diacylglycerol kinase [Vibrio mimicus]	BP:phosphatidic acid biosynthetic process;CC:integral component of membrane;CC:plasma membrane;MF:metal ion binding;MF:diacylglycerol kinase activity;MF:ATP binding;	map00564;map05231;map00561;map04361;map04072;map04070	Glycerophospholipid metabolism;Choline metabolism in cancer;Glycerolipid metabolism;Axon regeneration;Phospholipase D signaling pathway;Phosphatidylinositol signaling system
VM_11470	preprotein translocase subunit YajC	0.478	-1.06526	0.000962306	0.00449697	down	mRNA	126.84	30.57	104.57	46.63	67.95	43.78	87.3267	52.7867	preprotein translocase subunit YajC [Vibrio mimicus]	BP:protein transport;CC:integral component of membrane;CC:plasma membrane;	map02024;map03070;map03060	Quorum sensing;Bacterial secretion system;Protein export
VM_04395	NADPH-dependent FMN reductase	0.463	-1.11214	0.000970023	0.00452788	down	mRNA	30.7	13.44	27.46	10.94	17.51	17.46	23.8667	15.3033	NAD(P)H-dependent oxidoreductase [Vibrio mimicus]	MF:oxidoreductase activity;	------	------
VM_01860	succinylglutamate-semialdehyde dehydrogenase	3.733	1.90038	0.00097375	0.00454011	up	mRNA	22.04	36.68	28.56	166.3	191.97	222.76	29.0933	193.677	succinylglutamate-semialdehyde dehydrogenase [Vibrio mimicus]	BP:arginine catabolic process to succinate;BP:arginine catabolic process to glutamate;MF:succinylglutamate-semialdehyde dehydrogenase activity;	map00330	Arginine and proline metabolism
VM_15390	hypothetical protein	0.433	-1.20803	0.000987421	0.00459863	down	mRNA	11.72	2.61	6.3	1.65	6.52	3.75	6.87667	3.97333	hypothetical protein [Vibrio mimicus]	------	------	------
VM_13195	16S rRNA (adenine(1518)-N(6)/adenine(1519)-N(6))-dimethyltransferase	2.181	1.12488	0.000999676	0.00465042	up	mRNA	17.95	6.01	12.41	30.92	32.94	36.99	12.1233	33.6167	16S rRNA (adenin	CC:cytoplasm;MF:16S rRN;MF:RNA binding;	------	------
VM_19705	hypothetical protein	0.244	-2.03215	0.00100228	0.00465724	down	mRNA	7.72	7.43	6.74	1.8	5.71	2.01	7.29667	3.17333	flagellar export chaperone FlgN [Vibrio mimicus]	BP:bacterial-type flagellum assembly;	map02040	Flagellar assembly
VM_10355	leucine--tRNA ligase	2.039	1.02788	0.00100534	0.00466617	up	mRNA	28.56	10.99	21.14	53.72	61.47	47.5	20.23	54.23	MULTISPECIES: leucine--tRNA ligase [Vibrio]	BP:leucyl-tRNA aminoacylation;CC:cytoplasm;MF:ATP binding;MF:aminoacyl-tRNA editing activity;MF:leucine-tRNA ligase activity;	map00970	Aminoacyl-tRNA biosynthesis
VM_07470	aminopeptidase N	0.475	-1.07404	0.0010122	0.00469271	down	mRNA	79.32	28.77	80.7	29.04	41.22	47.7	62.93	39.32	aminopeptidase N [Vibrio mimicus]	MF:aminopeptidase activity;MF:zinc ion binding;MF:metallopeptidase activity;	map00480	Glutathione metabolism
VM_18425	sugar ABC transporter substrate-binding protein	2.837	1.50427	0.00102337	0.00473916	up	mRNA	7.88	1.12	5.73	8.97	16.72	23.51	4.91	16.4	ABC transporter substrate-binding protein [Vibrio mimicus]	BP:transmembrane transport;BP:carbohydrate transport;	map02010	ABC transporters
VM_15370	phosphoglycerate mutase	0.347	-1.52597	0.00103696	0.00479666	down	mRNA	19.9	3.82	11.54	2.64	9.89	3.77	11.7533	5.43333	MULTISPECIES: phosphoglycerate mutase family protein [Vibrio]	------	map00680;map00010;map00260	Methane metabolism;Glycolysis / Gluconeogenesis;Glycine, serine and threonine metabolism
VM_06940	histidine kinase	2.143	1.09982	0.00104756	0.00483387	up	mRNA	18.04	5.42	10.19	30.86	39.26	21.67	11.2167	30.5967	sensor histidine kinase [Vibrio mimicus]	BP:regulation of transcription, DNA-templated;CC:integral component of membrane;CC:plasma membrane;MF:phosphorelay sensor kinase activity;MF:ATP binding;	------	------
VM_03895	flagellar basal-body rod protein FlgF	2.279	1.1885	0.0010481	0.00483387	up	mRNA	33.37	8	12.87	36.95	51.7	62.69	18.08	50.4467	MULTISPECIES: flagellar basal-body rod protein FlgF [Vibrio]	BP:bacterial-type flagellum-dependent swarming motility;BP:bacterial-type flagellum-dependent cell motility;CC:bacterial-type flagellum basal body;CC:bacterial-type flagellum basal body, rod;CC:bacterial-type flagellum hook;MF:structural molecule activity;	map02040	Flagellar assembly
VM_15140	GNAT family acetyltransferase	0.446	-1.16342	0.00104854	0.00483387	down	mRNA	21.59	8.84	12.27	5.84	11.55	9.38	14.2333	8.92333	histone acetyltransferase HPA2/related acetyltransferase [Vibrio mimicus VM573]	MF:N-acetyltransferase activity;	------	------
VM_15485	hypothetical protein	0.335	-1.57656	0.00105457	0.00485622	down	mRNA	20.18	8.71	11.58	3.28	12.8	4.77	13.49	6.95	DUF3147 family protein [Vibrio mimicus]	------	------	------
VM_13265	C4-dicarboxylate ABC transporter	2.057	1.04069	0.00107771	0.00495169	up	mRNA	19.07	8.99	13.01	32.6	45.96	39.82	13.69	39.46	TRAP transporter permease [Vibrio mimicus]	CC:integral component of membrane;	------	------
VM_03205	phosphopentomutase	2.067	1.04743	0.00109143	0.00500908	up	mRNA	18.27	7.59	12.2	29.7	38.3	38.07	12.6867	35.3567	phosphopentomutase [Vibrio mimicus]	BP:cellular metabolic compound salvage;BP:deoxyribonucleotide catabolic process;BP:5-phosphoribose 1-diphosphate biosynthetic process;CC:cytoplasm;MF:phosphopentomutase activity;MF:magnesium ion binding;MF:manganese ion binding;	map00030;map00230	Pentose phosphate pathway;Purine metabolism
VM_13835	RNA chaperone Hfq	2.061	1.04351	0.00110661	0.00507311	up	mRNA	247.8	69.08	154.54	403.44	395.65	396.16	157.14	398.417	RNA chaperone Hfq [Vibrio mimicus]	BP:targeting of mRNA for destruction involved in RNA interference;BP:regulation of transcription, DNA-templated;BP:pathogenesis;BP:regulation of translation, ncRNA-mediated;BP:mRNA polyadenylation;BP:regulation of RNA stability;CC:cytosol;MF:RNA binding;	map03018;map02024;map05111	RNA degradation;Quorum sensing;Biofilm formation - Vibrio cholerae
VM_05365	hypothetical protein	2.265	1.17974	0.00111051	0.00508528	up	mRNA	121.59	57.13	71.06	252.68	294.48	242.83	83.26	263.33	LapA family protein [Vibrio mimicus]	BP:lipopolysaccharide metabolic process;CC:integral component of plasma membrane;	------	------
VM_03835	flagellar basal-body protein	2.295	1.19841	0.00112783	0.0051531	up	mRNA	14.93	3.55	5.81	18.25	22.38	26.66	8.09667	22.43	flagellar assembly protein FlgT [Vibrio mimicus]	------	map02040	Flagellar assembly
VM_11450	tRNA (cytosine(32)/uridine(32)-2'-O)-methyltransferase TrmJ	2.209	1.14319	0.00113114	0.00516247	up	mRNA	40.22	9.4	18.85	62.98	64.21	52.52	22.8233	59.9033	tRNA (cytosin	------	------	------
VM_15245	NAD(P)-dependent oxidoreductase	0.304	-1.72013	0.00114101	0.00520174	down	mRNA	11.88	2.25	8.64	1.1	6.21	2.15	7.59	3.15333	SDR family oxidoreductase [Vibrio mimicus]	MF:glucose 1-dehydrogenase [NA;	------	------
VM_15455	acetyltransferase	0.47	-1.09005	0.00116825	0.00532002	down	mRNA	23.5	7.32	15.48	5.82	12.79	10.68	15.4333	9.76333	GNAT family N-acetyltransferase [Vibrio mimicus]	------	------	------
VM_15830	hypothetical protein	4.609	2.20461	0.00118559	0.00539298	up	mRNA	31.65	64.74	34.91	284.37	290.04	588.15	43.7667	387.52	hypothetical protein [Vibrio mimicus]	------	------	------
VM_19975	hypothetical protein	0.411	-1.28276	0.0011964	0.00543614	down	mRNA	17.59	2.93	7.79	4.41	5.71	3.34	9.43667	4.48667	hypothetical protein [Vibrio mimicus]	------	------	------
VM_13270	universal stress protein	3.829	1.93694	0.00120074	0.0054498	up	mRNA	24.59	39.19	22.28	177.31	215.2	214.49	28.6867	202.333	MULTISPECIES: universal stress protein [Vibrio]	CC:cytoplasm;	------	------
VM_16050	AraC family transcriptional regulator	0.251	-1.99461	0.0012465	0.00563258	down	mRNA	52.18	27.39	33.22	3.26	11.84	27.04	37.5967	14.0467	AraC family transcriptional regulator [Vibrio mimicus]	MF:transcription factor activity, sequence-specific DNA binding;MF:sequence-specific DNA binding;	------	------
VM_01095	integrase	0.332	-1.59066	0.00125431	0.00565804	down	mRNA	10.09	2.88	6.46	0.82	5.4	3.04	6.47667	3.08667	site-specific integrase [Vibrio mimicus]	BP:DNA recombination;BP:DNA integration;MF:DNA binding;	------	------
VM_03840	hypothetical protein	2.47	1.30476	0.00125489	0.00565804	up	mRNA	30.84	12.18	12.97	45.19	61.06	80.58	18.6633	62.2767	putative lipoprotein [Vibrio mimicus VM603]	------	map02040	Flagellar assembly
VM_08500	thiol oxidoreductase	0.343	-1.54351	0.0012682	0.00571179	down	mRNA	30.58	5.78	20.36	2.69	9.54	12.18	18.9067	8.13667	c-type cytochrome [Vibrio mimicus]	MF:metal ion binding;MF:heme binding;MF:electron carrier activity;	------	------
VM_08175	tripartite tricarboxylate transporter TctA	0.167	-2.5809	0.00127397	0.00573145	down	mRNA	6.09	16.82	3.97	1.57	7.12	2.32	8.96	3.67	tripartite tricarboxylate transporter permease [Vibrio mimicus]	CC:integral component of membrane;	map02020	Two-component system
VM_07225	biopolymer transporter ExbD	0.314	-1.67179	0.00130173	0.00584996	down	mRNA	47.3	16.75	41.36	7.52	10.57	25.54	35.1367	14.5433	MULTISPECIES: biopolymer transporter ExbD [Vibrio]	BP:protein transport;CC:integral component of membrane;CC:plasma membrane;MF:transmembrane transporter activity;	------	------
VM_03610	30S ribosomal protein S2	2.16	1.11075	0.00134542	0.00603674	up	mRNA	384.54	72.33	168.54	538.05	569.68	438.29	208.47	515.34	30S ribosomal protein S2 [Vibrio mimicus]	BP:translation;CC:small ribosomal subunit;MF:structural constituent of ribosome;	map03010	Ribosome
VM_13495	MSHA biogenesis protein MshF	3.215	1.68485	0.00134719	0.00603674	up	mRNA	6.64	5.04	4.22	19.18	23.98	34.23	5.3	25.7967	MSHA biogenesis protein MshF [Vibrio mimicus]	------	------	------
VM_19645	diguanylate cyclase	2.098	1.06898	0.00134771	0.00603674	up	mRNA	23.73	9.41	18.3	33.71	50.09	61.65	17.1467	48.4833	diguanylate cyclase [Vibrio mimicus]	------	map04112	Cell cycle - Caulobacter
VM_13510	MSHA biogenesis protein MshN	2.059	1.04226	0.00136508	0.00610788	up	mRNA	10.3	3.84	7.08	14.35	21.44	22.39	7.07333	19.3933	tetratricopeptide repeat protein [Vibrio mimicus]	CC:integral component of membrane;	------	------
VM_16070	non-ribosomal peptide synthetase	0.229	-2.12749	0.00138053	0.00617027	down	mRNA	6.25	1.31	4.62	0.21	3.37	0.62	4.06	1.4	non-ribosomal peptide synthetase [Vibrio mimicus]	MF:catalytic activity;MF:phosphopantetheine binding;	map01053	Biosynthesis of siderophore group nonribosomal peptides
VM_01510	DNA-binding response regulator	2.125	1.08729	0.00138456	0.00618156	up	mRNA	13.32	3.78	7.24	15.26	23.69	27.03	8.11333	21.9933	response regulator [Vibrio mimicus]	BP:phosphorelay signal transduction system;BP:regulation of transcription, DNA-templated;MF:DNA binding;	map02020;map01503	Cationic antimicrobial peptide (CAMP) resistance
VM_07305	molybdenum cofactor guanylyltransferase MobA	2.094	1.06624	0.00139827	0.00623321	up	mRNA	12.99	4.87	7.77	19.3	29.64	23.02	8.54333	23.9867	molybdenum cofactor guanylyltransferase MobA [Vibrio mimicus]	------	map00790	Folate biosynthesis
VM_01505	two-component system sensor histidine kinase CpxA	2.15	1.10415	0.0013992	0.00623321	up	mRNA	9.2	3.53	5.16	14.87	17.88	17.91	5.96333	16.8867	envelope stress sensor histidine kinase CpxA [Vibrio mimicus]	------	map02020;map01503	Cationic antimicrobial peptide (CAMP) resistance
VM_17520	hypothetical protein	0.476	-1.07067	0.00140069	0.00623321	down	mRNA	12.38	4.22	6.77	3.84	6.98	4.18	7.79	5	SIR2 family protein [Vibrio mimicus]	------	------	------
VM_12305	cytochrome B	2.007	1.00521	0.0014069	0.00625406	up	mRNA	77.38	24.61	47.87	131.02	146.49	104.02	49.9533	127.177	cytochrome bc complex cytochrome b subunit [Vibrio mimicus]	BP:respiratory electron transport chain;CC:plasma membrane respiratory chain complex III;CC:respiratory chain complex III;CC:integral component of membrane;MF:ubiquinol-cytochrome-c reductase activity;MF:metal ion binding;MF:electron carrier activity;	map04714;map00190;map04260;map02020;map05208;map05012;map05010;map05016;map05014;map05415;map04932;map05022;map05020	Thermogenesis;Oxidative phosphorylation;Cardiac muscle contraction;Two-component system;Chemical carcinogenesis - reactive oxygen species;Parkinson disease;Alzheimer disease;Huntington disease;Amyotrophic lateral sclerosis;Diabetic cardiomyopathy;Non-alcoholic fatty liver disease;Pathways of neurodegeneration - multiple diseases;Prion disease
VM_18080	uridine phosphorylase	2.503	1.32349	0.00142696	0.00632628	up	mRNA	16.85	10.49	15.88	51.17	50.02	52.09	14.4067	51.0933	nucleoside phosphorylase [Vibrio mimicus]	BP:nucleoside metabolic process;MF:catalytic activity;	map00240;map00983	Pyrimidine metabolism;Drug metabolism - other enzymes
VM_14570	phosphohydrolase	0.405	-1.30399	0.00144516	0.00639639	down	mRNA	19.27	6.42	16.47	3.51	11.2	9.16	14.0533	7.95667	pyridoxamine 5'-phosphate oxidase family protein [Vibrio mimicus]	------	------	------
VM_13055	twitching motility protein PilT	2.33	1.2202	0.00144671	0.00639639	up	mRNA	11.73	5.36	7.01	17.16	27.99	33.48	8.03333	26.21	MULTISPECIES: type IV pilus twitching motility protein PilT [Vibrio]	MF:ATP binding;	------	------
VM_01435	hypothetical protein	0.414	-1.27163	0.00147904	0.00651826	down	mRNA	27.28	4.92	13.29	6.35	11.44	5.16	15.1633	7.65	MULTISPECIES: phage baseplate assembly protein V [Vibrio]	------	------	------
VM_17810	potassium channel protein	2.312	1.20941	0.00152595	0.00671059	up	mRNA	14.09	7.31	9.4	33.08	37.25	29.23	10.2667	33.1867	potassium channel family protein [Vibrio mimicus]	CC:voltage-gated potassium channel complex;MF:voltage-gated potassium channel activity;	------	------
VM_08695	exodeoxyribonuclease I	2.141	1.09829	0.00154977	0.00680804	up	mRNA	12.05	2.35	8.98	18.81	23.67	17.32	7.79333	19.9333	exodeoxyribonuclease I [Vibrio mimicus]	------	map03430	Mismatch repair
VM_17975	ABC transporter ATP-binding protein	0.419	-1.25525	0.00155927	0.00684243	down	mRNA	12.19	2.66	7.72	1.97	8.06	2.85	7.52333	4.29333	ATP-binding cassette domain-containing protein [Vibrio mimicus]	MF:ATP binding;	------	------
VM_06700	transporter	2.334	1.22292	0.00156144	0.00684466	up	mRNA	5.28	2.12	4.07	6.42	14.03	16.59	3.82333	12.3467	SgrR family transcriptional regulator [Vibrio mimicus]	------	------	------
VM_15120	GNAT family acetyltransferase	0.331	-1.59422	0.00160836	0.00703529	down	mRNA	39.51	12.13	23.22	3.56	25.58	8.33	24.9533	12.49	GNAT family N-acetyltransferase [Vibrio mimicus]	------	map00261	Monobactam biosynthesis
VM_12755	ABC transporter substrate-binding protein	2.704	1.4353	0.00163181	0.00713027	up	mRNA	4.23	1.02	3.44	8.01	9.35	11.59	2.89667	9.65	transporter substrate-binding domain-containing protein [Vibrio mimicus]	------	------	------
VM_05525	tRNA hydroxylase	0.485	-1.04253	0.00165968	0.00724433	down	mRNA	23.84	4.79	11.57	6.02	11.43	6.81	13.4	8.08667	tRNA-(ms[2]io[6]A)-hydroxylase [Vibrio mimicus]	------	------	------
VM_05875	protein TolQ	0.468	-1.0941	0.00166919	0.0072781	down	mRNA	114.81	39.68	69.72	31.54	44.95	61.84	74.7367	46.11	protein TolQ [Vibrio mimicus]	BP:bacteriocin transport;BP:cell cycle;BP:cell division;CC:integral component of plasma membrane;	------	------
VM_00940	3'(2')%2C5'-bisphosphate nucleotidase	2.486	1.3138	0.00169505	0.00737519	up	mRNA	12.41	4.5	9.8	18.03	26.14	43.33	8.90333	29.1667	3'(2'),5'-bisphosphate nucleotidase CysQ [Vibrio mimicus]	BP:sulfur compound metabolic process;BP:inositol phosphate dephosphorylation;CC:plasma membrane;MF:magnesium ion binding;MF:3;	map00920	Sulfur metabolism
VM_15365	sodium:calcium antiporter	0.394	-1.3445	0.00170246	0.00739956	down	mRNA	30.38	8.9	19.46	3.88	21.17	8.65	19.58	11.2333	calcium/sodium antiporter [Vibrio mimicus]	------	------	------
VM_02840	cell division protein ZapD	2.226	1.15436	0.00171119	0.00742965	up	mRNA	17.88	5.37	7.52	28.39	37.09	21.94	10.2567	29.14	cell division protein ZapD [Vibrio mimicus]	BP:FtsZ-dependent cytokinesis;BP:barrier septum assembly;CC:cytoplasm;	------	------
VM_08145	2-methylcitrate synthase	2.711	1.4387	0.00172855	0.00748917	up	mRNA	12.99	6.14	16.01	21.85	42.49	68.7	11.7133	44.3467	2-methylcitrate synthase [Vibrio mimicus]	BP:tricarboxylic acid cycle;CC:cytoplasm;MF:citrate synthase activity;	map00640	Propanoate metabolism
VM_05505	peptide ABC transporter ATP-binding protein	0.31	-1.68953	0.00173511	0.00750965	down	mRNA	17.34	3.23	13.09	1.51	9.91	3.1	11.22	4.84	ABC transporter ATP-binding protein [Vibrio mimicus]	------	map02024	Quorum sensing
VM_19540	alpha-hydroxy-acid oxidizing enzyme	2.017	1.01186	0.00173741	0.00751171	up	mRNA	7.19	1.64	3.98	8.69	14.98	8.9	4.27	10.8567	MULTISPECIES: FMN-dependent L-lactate dehydrogenase LldD [Vibrio]	BP:lactate oxidation;CC:plasma membrane;MF:lactate dehydrogenase activity;MF:FMN binding;	map00620	Pyruvate metabolism
VM_15190	hypothetical protein	0.268	-1.89772	0.00180253	0.00777684	down	mRNA	21.91	3.48	11.21	1.36	9.12	2.81	12.2	4.43	MAPEG family protein [Vibrio mimicus]	------	------	------
VM_16255	phosphonate utilization transcriptional regulator PhnR	0.433	-1.20742	0.00180871	0.00778714	down	mRNA	24.12	11.85	16.97	5.92	15.36	12.83	17.6467	11.37	phosphonate utilization transcriptional regulator PhnR [Vibrio mimicus]	MF:transcription factor activity, sequence-specific DNA binding;MF:DNA binding;	------	------
VM_05225	threonine transporter RhtB	2.077	1.05466	0.00183873	0.00789979	up	mRNA	13.15	5.36	8.52	19.33	29.68	27.3	9.01	25.4367	LysE family translocator [Vibrio mimicus]	BP:amino acid transport;CC:integral component of membrane;CC:plasma membrane;	------	------
VM_01740	hypothetical protein	2.581	1.36776	0.00184812	0.00793183	up	mRNA	12.34	6.67	11.44	28.06	39.74	43.19	10.15	36.9967	MULTISPECIES: DUF3624 domain-containing protein [Vibrio]	CC:integral component of membrane;	------	------
VM_05885	protein TolA	0.38	-1.39761	0.00185849	0.007968	down	mRNA	101.1	76.56	70.7	38.77	50.32	57.96	82.7867	49.0167	cell envelope integrity protein TolA [Vibrio mimicus]	BP:bacteriocin transport;CC:integral component of membrane;MF:toxin transporter activity;	------	------
VM_08080	peroxiredoxin	0.488	-1.03626	0.00188893	0.00808163	down	mRNA	78.06	15.98	58.37	24.83	32.3	32.34	50.8033	29.8233	peroxiredoxin [Vibrio mimicus]	MF:peroxidase activity;	map00480	Glutathione metabolism
VM_12175	hypothetical protein	2.435	1.28406	0.0019495	0.00830384	up	mRNA	39.54	20.09	33.2	106.74	89.36	110.27	30.9433	102.123	YacL family protein [Vibrio mimicus]	------	------	------
VM_11040	hypothetical protein	0.203	-2.30203	0.00195099	0.00830384	down	mRNA	21.3	2.36	12.73	0.92	8.22	0.95	12.13	3.36333	MULTISPECIES: DUF3486 family protein [Vibrio]	------	------	------
VM_09585	siderophore ferric iron reductase	0.282	-1.82844	0.00198012	0.00841911	down	mRNA	26.86	4.74	12	0.98	7.2	7.53	14.5333	5.23667	siderophore ferric iron reductase [Vibrio mimicus]	------	------	------
VM_06465	NAD(P)-dependent oxidoreductase	2.097	1.06838	0.00199586	0.00847723	up	mRNA	10.76	2.75	7.24	16.46	19.03	18.05	6.91667	17.8467	NAD(P)H-binding protein [Vibrio mimicus]	------	------	------
VM_14955	integrase	0.197	-2.34257	0.00200934	0.00851687	down	mRNA	9.91	1.37	5.3	0.27	3.88	0.48	5.52667	1.54333	integrase domain-containing protein [Vibrio mimicus]	------	------	------
VM_10250	co-chaperone YbbN	0.357	-1.48419	0.00205507	0.008684	down	mRNA	48.67	19.15	46.81	8.4	15.59	31.43	38.21	18.4733	co-chaperone YbbN [Vibrio mimicus]	CC:periplasmic space;MF:hydrolase activity, hydrolyzing O-glycosyl compounds;	------	------
VM_18510	transcriptional regulator	0.297	-1.75027	0.00205512	0.008684	down	mRNA	94.58	58.91	62.12	10.37	30.69	58.52	71.87	33.1933	FCD domain-containing protein [Vibrio mimicus]	MF:transcription factor activity, sequence-specific DNA binding;MF:DNA binding;	------	------
VM_08430	BCCT transporter	2.26	1.17639	0.00206013	0.00869619	up	mRNA	59.55	28.82	43.43	138.99	122.36	139.52	43.9333	133.623	BCCT family transporter [Vibrio mimicus]	------	------	------
VM_17725	hypothetical protein	0.333	-1.58713	0.00212855	0.0089758	down	mRNA	9.11	2.1	5.51	0.63	4.42	2.65	5.57333	2.56667	right-handed parallel beta-helix repeat-containing protein [Vibrio mimicus]	------	------	------
VM_17375	copper-binding protein	2.459	1.29822	0.00213664	0.00899142	up	mRNA	14.88	7.87	10.9	36.63	34.24	42.59	11.2167	37.82	copper-binding protein [Vibrio mimicus]	------	------	------
VM_17515	transcriptional regulator	2.121	1.08482	0.00217037	0.009124	up	mRNA	12.42	4.13	5.67	17.96	22.13	20.59	7.40667	20.2267	LysR family transcriptional regulator [Vibrio mimicus]	------	------	------
VM_08170	hypothetical protein	0.109	-3.19645	0.00218571	0.00916969	down	mRNA	2.84	12.63	2.12	0.32	3.98	1.08	5.86333	1.79333	MULTISPECIES: tripartite tricarboxylate transporter TctB family protein [Vibrio]	CC:integral component of membrane;	map02020	Two-component system
VM_09720	type I-F CRISPR-associated protein Csy3	2.054	1.03832	0.00220533	0.00923311	up	mRNA	8.64	3.36	5.84	10.89	19.47	19.52	5.94667	16.6267	type I-F CRISPR-associated protein Csy3 [Vibrio mimicus]	------	------	------
VM_05570	fatty acid metabolism regulator	2.05	1.03582	0.00221873	0.00927977	up	mRNA	64.32	16.57	32.06	99.24	101.45	79.07	37.65	93.2533	fatty acid metabolism transcriptional regulator FadR [Vibrio mimicus]	BP:fatty acid metabolic process;BP:regulation of fatty acid metabolic process;CC:cytoplasm;MF:transcription factor activity, sequence-specific DNA binding;MF:fatty-acyl-CoA binding;MF:DNA binding;	------	------
VM_05805	hypothetical protein	2.476	1.30776	0.00232358	0.00970841	up	mRNA	119.49	12.47	54.74	168.65	202.27	125.09	62.2333	165.337	porin [Vibrio mimicus]	CC:cell outer membrane;MF:porin activity;	------	------
VM_20705	transcriptional regulator	2.307	1.20606	0.0023816	0.0099205	up	mRNA	58.15	7.36	32.11	44.67	131.84	95.16	32.54	90.5567	XRE family transcriptional regulator [Vibrio mimicus]	MF:DNA binding;	------	------
VM_09840	nucleoid-associated protein	0.412	-1.2803	0.00240132	0.00999253	down	mRNA	148.51	46.06	176.52	38	68.9	95.26	123.697	67.3867	MULTISPECIES: YbaB/EbfC family nucleoid-associated protein [Vibrio]	CC:cytoplasm;CC:cytosol;CC:bacterial nucleoid;MF:DNA binding;	------	------
VM_05910	hypothetical protein	2.249	1.16902	0.00240602	0.00999863	up	mRNA	21.04	3.65	8.7	28.01	36.24	23.72	11.13	29.3233	YecA family protein [Vibrio mimicus]	------	------	------
VM_04315	flagellar hook-length control protein FliK	2.153	1.10607	0.00240766	0.00999863	up	mRNA	11.02	4.77	6.66	15.92	22.13	28.06	7.48333	22.0367	flagellar hook-length control protein FliK [Vibrio mimicus]	------	map02040	Flagellar assembly
VM_12020	23S rRNA (uridine(2552)-2'-O)-methyltransferase	0.417	-1.26113	0.00244178	0.0101301	down	mRNA	146.3	99.14	136.68	54.12	82.27	105.35	127.373	80.58	23S rRNA (uridin	BP:cell division;CC:cytoplasm;MF:rRN;	------	------
VM_04140	hypothetical protein	0.431	-1.21259	0.00245111	0.0101482	down	mRNA	22.45	12.59	20.99	8.11	15.29	12.38	18.6767	11.9267	response regulator transcription factor [Vibrio mimicus]	------	------	------
VM_19580	MFS transporter	0.47	-1.08818	0.00246819	0.0101984	down	mRNA	38.41	11.57	29.37	7.19	27.86	17.37	26.45	17.4733	MFS transporter [Vibrio mimicus]	CC:integral component of membrane;MF:transmembrane transporter activity;	------	------
VM_07095	NrdH-redoxin	0.152	-2.71921	0.00247131	0.010201	down	mRNA	110.58	8.06	36.16	0.41	10.28	16.24	51.6	8.97667	glutaredoxin-like protein NrdH [Vibrio mimicus]	BP:cell redox homeostasis;MF:protein disulfide oxidoreductase activity;	------	------
VM_05370	lipopolysaccharide assembly protein LapB	2.178	1.12297	0.0024793	0.0102177	up	mRNA	30.71	12.03	19.79	66.42	65.12	45.8	20.8433	59.1133	lipopolysaccharide assembly protein LapB [Vibrio mimicus]	BP:lipopolysaccharide metabolic process;BP:regulation of lipid biosynthetic process;CC:intrinsic component of the cytoplasmic side of the plasma membrane;CC:integral component of membrane;MF:iron ion binding;	------	------
VM_14095	ferredoxin	2.62	1.38961	0.00248033	0.0102177	up	mRNA	17.57	12.84	16.2	47.76	75.35	63.13	15.5367	62.08	2Fe-2S iron-sulfur cluster binding domain-containing protein [Vibrio mimicus]	MF:2 iron, 2 sulfur cluster binding;MF:electron carrier activity;	------	------
VM_01475	protein-disulfide reductase DsbD	2.012	1.00838	0.00252077	0.0103635	up	mRNA	9.89	3.39	8.66	18.89	21.82	15.96	7.31333	18.89	protein-disulfide reductase DsbD [Vibrio mimicus]	------	------	------
VM_16610	mycothiol reductase	5.088	2.34716	0.00252723	0.0103796	up	mRNA	1.53	1.72	2.72	7.59	18.53	20.7	1.99	15.6067	mycothiol reductase [Vibrio mimicus]	BP:negative regulation of protein transport;CC:cytoplasm;MF:signal sequence binding;	------	------
VM_17155	low-specificity L-threonine aldolase	0.463	-1.11092	0.00255113	0.0104668	down	mRNA	9.07	3.39	7.78	2.45	6.05	4.59	6.74667	4.36333	low-specificity L-threonine aldolase [Vibrio mimicus]	------	map00260	Glycine, serine and threonine metabolism
VM_04725	DNA topoisomerase III	0.483	-1.05097	0.00255356	0.0104668	down	mRNA	12.8	2.99	7.36	2.87	8.5	3.54	7.71667	4.97	DNA topoisomerase III [Vibrio mimicus]	------	------	------
VM_03885	flagellar biosynthesis protein FlgD	2.392	1.25795	0.00259247	0.0106157	up	mRNA	23.49	14.4	14.08	48.88	66.47	69.58	17.3233	61.6433	MULTISPECIES: flagellar hook assembly protein FlgD [Vibrio]	BP:bacterial-type flagellum organization;BP:bacterial-type flagellum-dependent swarming motility;CC:bacterial-type flagellum hook;	map02040	Flagellar assembly
VM_15290	hypothetical protein	0.128	-2.96037	0.00261505	0.0106762	down	mRNA	19.01	3.35	9.7	0.14	5.77	0.34	10.6867	2.08333	hypothetical protein VM_15290 [Vibrio mimicus]	------	------	------
VM_13200	Co2+/Mg2+ efflux protein ApaG	2.556	1.35414	0.00261936	0.0106831	up	mRNA	8.34	2.44	3.52	11.76	17.33	17.63	4.76667	15.5733	MULTISPECIES: Co2+/Mg2+ efflux protein ApaG [Vibrio]	------	------	------
VM_06175	pilus assembly protein TadB	2.396	1.26077	0.00265112	0.0107805	up	mRNA	6.38	1.21	4.22	5.53	18.09	13.15	3.93667	12.2567	type II secretion system F family protein [Vibrio mimicus]	CC:integral component of membrane;CC:plasma membrane;	------	------
VM_07495	23S rRNA (guanine(2445)-N(2))/(guanine(2069)-N(7))-methyltransferase	2.252	1.17128	0.0026542	0.0107824	up	mRNA	23.5	4.61	13.73	40.31	48.52	22.14	13.9467	36.99	bifunctional 23S rRNA (guanin	CC:cytoplasm;MF:23S rRN;MF:RNA binding;MF:rRN;	------	------
VM_05795	hypothetical protein	2.236	1.16066	0.00266554	0.0108177	up	mRNA	12.99	7.04	8.71	28.32	35.42	27.51	9.58	30.4167	hypothetical protein AL543_18405 [Vibrio mimicus]	------	------	------
VM_14485	chemotaxis protein	3.113	1.63813	0.00268388	0.0108707	up	mRNA	21.15	22.97	13.69	92.19	100.19	110.98	19.27	101.12	HAMP domain-containing protein [Vibrio mimicus]	------	map02030;map02020	Bacterial chemotaxis;Two-component system
VM_00950	Fe-S biogenesis protein NfuA	2.237	1.16132	0.00273544	0.0109285	up	mRNA	89.23	23.91	36.55	88.07	134.99	198.48	49.8967	140.513	MULTISPECIES: Fe-S biogenesis protein NfuA [Vibrio]	BP:protein maturation;BP:iron-sulfur cluster assembly;MF:iron ion binding;MF:4 iron, 4 sulfur cluster binding;	------	------
VM_06630	heat-shock protein HslJ	0.458	-1.1281	0.00274411	0.0109524	down	mRNA	1299.81	273.74	707.55	455.91	354.17	381.65	760.367	397.243	META domain-containing protein [Vibrio mimicus]	------	------	------
VM_15145	GCN5 family acetyltransferase	0.465	-1.10355	0.00277331	0.0110582	down	mRNA	88.7	36.49	45.53	29.36	36.17	42.42	56.9067	35.9833	GNAT family N-acetyltransferase [Vibrio mimicus]	MF:N-acetyltransferase activity;	------	------
VM_13695	transcriptional repressor	2.321	1.21485	0.00278678	0.0111006	up	mRNA	89.25	50.64	63.54	185.79	206.46	285.24	67.81	225.83	MULTISPECIES: zinc uptake transcriptional repressor Zur [Vibrio]	CC:cytoplasm;MF:transcription factor activity, sequence-specific DNA binding;MF:metal ion binding;MF:DNA binding;	map02024	Quorum sensing
VM_01885	hydrolase	2.019	1.01353	0.00281434	0.0111675	up	mRNA	8.47	3.46	5.94	14.53	20.25	13.87	5.95667	16.2167	hydrolase [Vibrio mimicus]	MF:hydrolase activity;	------	------
VM_13030	hypothetical protein	0.363	-1.46283	0.0028393	0.0112557	down	mRNA	74.05	69.45	83.47	34.33	38.78	56.81	75.6567	43.3067	MULTISPECIES: YqgE/AlgH family protein [Vibrio]	------	------	------
VM_06895	hypothetical protein	3.336	1.73799	0.00285993	0.011294	up	mRNA	14.39	18.2	9.5	76.46	84.58	84.76	14.03	81.9333	hypothetical protein [Vibrio mimicus]	CC:integral component of membrane;	------	------
VM_06145	hypothetical protein	3.703	1.88851	0.00291967	0.0114938	up	mRNA	4.02	2.88	2.6	13.4	20.75	17.02	3.16667	17.0567	hypothetical protein [Vibrio mimicus]	------	------	------
VM_06725	hypothetical protein	0.476	-1.07135	0.00300965	0.0118282	down	mRNA	17.6	5.26	10.94	4.1	11.06	6.82	11.2667	7.32667	hypothetical protein [Vibrio mimicus]	------	------	------
VM_15085	hypothetical protein	0.409	-1.29155	0.00303687	0.0119237	down	mRNA	20.87	7.92	10.74	4.36	14.31	5.18	13.1767	7.95	hypothetical protein [Vibrio mimicus]	------	------	------
VM_02240	thiamine ABC transporter substrate binding subunit	0.418	-1.2598	0.00307052	0.0120443	down	mRNA	42.49	6.34	20.69	5.36	13.69	15.53	23.1733	11.5267	thiamine ABC transporter substrate binding subunit [Vibrio mimicus]	BP:thiamine transport;CC:outer membrane-bounded periplasmic space;MF:thiamine binding;	map02010	ABC transporters
VM_09490	class II aldolase%2C tagatose bisphosphate family	0.319	-1.65021	0.00312334	0.0122281	down	mRNA	10.08	8.76	7	2.7	8.98	3.04	8.61333	4.90667	tagatose bisphosphate family class II aldolase [Vibrio mimicus]	BP:D-tagatose 6-phosphate catabolic process;BP:carbohydrate metabolic process;MF:tagatose-bisphosphate aldolase activity;MF:zinc ion binding;	map00052	Galactose metabolism
VM_09185	imidazole glycerol phosphate synthase%2C glutamine amidotransferase subunit	0.349	-1.51967	0.0031642	0.0123763	down	mRNA	17.9	21.24	35.6	11.94	16.31	13.69	24.9133	13.98	imidazole glycerol phosphate synthase subunit HisH [Vibrio mimicus]	BP:glutamine metabolic process;BP:histidine biosynthetic process;CC:cytoplasm;MF:glutaminase activity;MF:lyase activity;MF:imidazoleglycerol-phosphate synthase activity;	map00340	Histidine metabolism
VM_06205	transcriptional regulator	0.235	-2.09174	0.00319836	0.0124742	down	mRNA	7.18	0.94	2.44	0.34	2.35	0.56	3.52	1.08333	MurR/RpiR family transcriptional regulator [Vibrio mimicus]	BP:carbohydrate derivative metabolic process;MF:carbohydrate derivative binding;MF:transcription factor activity, sequence-specific DNA binding;	------	------
VM_06970	diguanylate cyclase	2.14	1.09755	0.00320364	0.0124829	up	mRNA	17.48	3.5	11.37	27.73	37.65	18.23	10.7833	27.87	GGDEF domain-containing protein [Vibrio mimicus]	CC:integral component of membrane;	------	------
VM_20655	chemotaxis protein	0.462	-1.11393	0.00325241	0.012625	down	mRNA	7.31	1.7	4.92	1.32	4.67	2.65	4.64333	2.88	methyl-accepting chemotaxis protein [Vibrio mimicus]	------	map02030;map02020	Bacterial chemotaxis;Two-component system
VM_10265	Cu(I)-responsive transcriptional regulator	2.317	1.21244	0.00326231	0.0126515	up	mRNA	23.53	14.68	17.25	55.54	69.4	63.86	18.4867	62.9333	Cu(I)-responsive transcriptional regulator [Vibrio mimicus]	BP:positive regulation of transcription, DNA-templated;MF:transcription factor activity, sequence-specific DNA binding;MF:copper ion binding;MF:DNA binding;	------	------
VM_01470	DNA-binding response regulator	2.596	1.37609	0.00327307	0.0126812	up	mRNA	24.67	19.91	18	75.69	82.71	93.44	20.86	83.9467	response regulator transcription factor [Vibrio mimicus]	BP:phosphorelay signal transduction system;BP:regulation of transcription, DNA-templated;MF:transcription factor activity, sequence-specific DNA binding;MF:DNA binding;	------	------
VM_16790	PTS cellobiose transporter subunit IIC	2.043	1.03098	0.0033103	0.0128094	up	mRNA	23.45	5.59	11.32	27.46	30.72	40.73	13.4533	32.97	PTS cellobiose transporter subunit IIC [Vibrio mimicus]	BP:phosphoenolpyruvate-dependent sugar phosphotransferase system;CC:integral component of membrane;CC:plasma membrane;MF:protein-;	map02060;map00500	Phosphotransferase system (PTS);Starch and sucrose metabolism
VM_07170	hypothetical protein	2.193	1.13286	0.00331239	0.0128094	up	mRNA	10.04	3.44	6.22	17.63	25.99	13.53	6.56667	19.05	YhcH/YjgK/YiaL family protein [Vibrio mimicus]	------	------	------
VM_20465	acetoacetate-CoA ligase	2.391	1.25771	0.00344158	0.0132465	up	mRNA	31.44	22.99	37.12	80.53	102.46	142.95	30.5167	108.647	acetoacetate--CoA ligase [Vibrio mimicus]	------	map00280;map00650	Valine, leucine and isoleucine degradation;Butanoate metabolism
VM_09180	1-(5-phosphoribosyl)-5-[(5-phosphoribosylamino)methylideneamino]imidazole-4-carboxamide isomerase	0.348	-1.52392	0.00344585	0.0132484	down	mRNA	15.89	19.06	25.46	10.41	15.99	8.74	20.1367	11.7133	MULTISPECIES: 1-(5-phosphoribosyl)-5-	BP:histidine biosynthetic process;CC:cytoplasm;MF:1;	map00340	Histidine metabolism
VM_01090	hypothetical protein	0.392	-1.35236	0.00345601	0.0132648	down	mRNA	7.37	2.31	5.27	1.07	5.86	1.79	4.98333	2.90667	tyrosine-type recombinase/integrase [Vibrio mimicus]	------	------	------
VM_01630	transcriptional regulator	0.336	-1.57492	0.00346823	0.0132992	down	mRNA	58.53	48.44	40.02	14.47	23.67	41.73	48.9967	26.6233	transcriptional regulator [Vibrio mimicus]	------	------	------
VM_01865	succinyldiaminopimelate aminotransferase	2.863	1.51762	0.00348907	0.0133542	up	mRNA	30.5	37.63	35.94	154.75	168.56	173.63	34.69	165.647	DUF1338 domain-containing protein [Vibrio mimicus]	------	------	------
VM_15310	hypothetical protein	0.457	-1.12856	0.00350885	0.0134173	down	mRNA	28.81	12.79	16.78	6.87	18.63	13.83	19.46	13.11	hypothetical protein [Vibrio mimicus]	------	------	------
VM_11045	hypothetical protein	0.278	-1.84452	0.0036047	0.013771	down	mRNA	10.37	1.32	5.53	0.61	4.93	0.93	5.74	2.15667	MULTISPECIES: terminase family protein [Vibrio]	------	------	------
VM_15225	NAD(P)-dependent oxidoreductase	0.321	-1.63726	0.00367249	0.0140169	down	mRNA	19.95	3.44	8.76	1.27	10.43	2.65	10.7167	4.78333	SDR family oxidoreductase [Vibrio mimicus]	MF:glucose 1-dehydrogenase [NA;	------	------
VM_15940	hypothetical protein	0.404	-1.30897	0.00370924	0.0141309	down	mRNA	13.18	3.45	6.15	2.83	4.51	4.35	7.59333	3.89667	hypothetical protein VM_15940 [Vibrio mimicus]	------	------	------
VM_15445	3-deoxy-manno-octulosonate-8-phosphatase	0.43	-1.21712	0.00373437	0.0142135	down	mRNA	16.27	3.58	13.28	2.9	11.56	4.98	11.0433	6.48	type VI secretion system PAAR protein [Vibrio mimicus]	------	map03070	Bacterial secretion system
VM_08050	BAX inhibitor protein	0.427	-1.22735	0.00374058	0.0142239	down	mRNA	531.62	229.11	429.68	147.17	182	358.03	396.803	229.067	Bax inhibitor-1/YccA family protein [Vibrio mimicus]	CC:integral component of membrane;	------	------
VM_17355	hypothetical protein	3.04	1.60412	0.00375174	0.0142531	up	mRNA	58.45	6.34	18.83	38.13	85.54	158.79	27.8733	94.1533	hypothetical protein [Vibrio mimicus]	------	------	------
VM_13480	MSHA biogenesis protein MshC	2.305	1.20452	0.00378546	0.0143546	up	mRNA	13.89	9.06	12.45	34.17	42.78	42.31	11.8	39.7533	type II secretion system GspH family protein [Vibrio mimicus]	------	map05111	Biofilm formation - Vibrio cholerae
VM_15135	GNAT family acetyltransferase	0.297	-1.75299	0.00379406	0.014374	down	mRNA	16.1	3.08	10.38	2.03	8.4	1.58	9.85333	4.00333	GNAT family N-acetyltransferase [Vibrio mimicus]	------	------	------
VM_00965	ATP-dependent Lon protease	2.243	1.16521	0.00381231	0.0144298	up	mRNA	29.42	7.34	14.28	33.8	36.87	67.15	17.0133	45.94	ATP-dependent Lon protease [Vibrio mimicus]	MF:peptidase activity;	------	------
VM_15195	acetyltransferase	0.356	-1.48817	0.00382622	0.0144691	down	mRNA	15.95	3.24	9.4	1.49	8.69	3.76	9.53	4.64667	GNAT family N-acetyltransferase [Vibrio mimicus]	------	------	------
VM_13310	amino acid deaminase	2.318	1.21303	0.0038801	0.0146556	up	mRNA	35.43	20.98	20.48	84.38	88.72	84.94	25.63	86.0133	amino acid deaminase [Vibrio mimicus]	------	map00260	Glycine, serine and threonine metabolism
VM_15230	hypothetical protein	0.394	-1.34273	0.00388267	0.0146556	down	mRNA	13.13	2.93	7.05	1.97	5.56	4.35	7.70333	3.96	hypothetical protein [Vibrio mimicus]	------	------	------
VM_04340	flagellar biosynthetic protein FliP	2.007	1.00538	0.00392699	0.0148092	up	mRNA	6.41	2.01	3.7	8.13	12.57	10.9	4.04	10.5333	flagellar type III secretion system pore protein FliP [Vibrio mimicus]	BP:bacterial-type flagellum organization;BP:protein secretion;CC:integral component of membrane;CC:bacterial-type flagellum basal body;CC:plasma membrane;	map02040	Flagellar assembly
VM_06485	trimethylamine N-oxide reductase system protein TorE	3.186	1.67164	0.00393212	0.014815	up	mRNA	14.87	11.26	7.3	52.13	76.74	38.17	11.1433	55.68	MULTISPECIES: trimethylamine N-oxide reductase system protein TorE [Vibrio]	CC:integral component of membrane;	------	------
VM_09215	transcriptional regulator	0.457	-1.12853	0.00397485	0.0149622	down	mRNA	169.05	51.35	106.86	42.34	52.9	94.74	109.087	63.3267	H-NS histone family protein [Vibrio mimicus]	BP:regulation of transcription, DNA-templated;CC:cytoplasm;CC:nucleoid;MF:protein dimerization activity;MF:DNA binding;	------	------
VM_13090	YggW family oxidoreductase	0.49	-1.02782	0.00407876	0.0153252	down	mRNA	22.46	11.33	18.64	9.4	12.74	14	17.4767	12.0467	radical SAM family heme chaperone HemW [Vibrio mimicus]	BP:porphyrin-containing compound biosynthetic process;CC:cytoplasm;MF:coproporphyrinogen oxidase activity;MF:metal ion binding;MF:4 iron, 4 sulfur cluster binding;	------	------
VM_01195	DDE endonuclease	0.295	-1.76347	0.00421874	0.0158367	down	mRNA	2.84	0.75	1.71	0.27	1.69	0.35	1.76667	0.77	Mu transposase C-terminal domain-containing protein [Vibrio mimicus]	------	------	------
VM_18680	potassium transporter TrkA	0.294	-1.76734	0.00423035	0.0158658	down	mRNA	13.49	2.71	6.06	0.64	6.64	2.01	7.42	3.09667	TrkA family potassium uptake protein [Vibrio mimicus]	BP:potassium ion transport;MF:cation transmembrane transporter activity;	------	------
VM_15930	hypothetical protein	0.392	-1.35088	0.00427201	0.0160074	down	mRNA	214.95	27.86	106.34	57.46	53.98	39.4	116.383	50.28	YoaH family protein [Vibrio mimicus]	------	------	------
VM_01030	hypothetical protein	2.41	1.26894	0.00427922	0.0160197	up	mRNA	72.55	22.46	25	139.08	142.68	85.73	40.0033	122.497	------	------	------	------
VM_05330	DNA-binding protein HU	2.148	1.10279	0.00428766	0.0160367	up	mRNA	359.5	182.92	282.06	907.1	871.81	681.85	274.827	820.253	MULTISPECIES: HU family DNA-binding protein [Vibrio]	BP:chromosome condensation;BP:DNA packaging;CC:cytosol;CC:chromosome;MF:DNA binding;	------	------
VM_08980	anthranilate synthase component I	0.473	-1.08086	0.00429568	0.0160521	down	mRNA	8.02	2.52	8.7	2.62	6.69	3.24	6.41333	4.18333	anthranilate synthase component 1 [Vibrio mimicus]	------	map02024;map02025;map00400;map00405	Quorum sensing;Biofilm formation - Pseudomonas aeruginosa;Phenylalanine, tyrosine and tryptophan biosynthesis;Phenazine biosynthesis
VM_06505	alpha-galactosidase	2.175	1.12118	0.00430914	0.0160877	up	mRNA	17.01	6.37	12.13	19.85	32.34	51.2	11.8367	34.4633	alpha-galactosidase [Vibrio mimicus]	BP:carbohydrate catabolic process;MF:alpha-galactosidase activity;	map00600;map00603;map00561;map00052	Sphingolipid metabolism;Glycosphingolipid biosynthesis - globo and isoglobo series;Glycerolipid metabolism;Galactose metabolism
VM_03890	flagellar hook protein FlgE	2.461	1.2993	0.00432524	0.0161217	up	mRNA	30.46	23.17	19.7	71.12	100.36	112.76	24.4433	94.7467	MULTISPECIES: flagellar hook protein FlgE [Vibrio]	BP:bacterial-type flagellum-dependent swarming motility;BP:bacterial-type flagellum-dependent cell motility;CC:bacterial-type flagellum hook;CC:bacterial-type flagellum basal body;MF:structural molecule activity;	map02040	Flagellar assembly
VM_10520	glycosyl transferase family 1	0.393	-1.34624	0.00432609	0.0161217	down	mRNA	12.29	2.27	6.65	1.71	7.18	2.27	7.07	3.72	VpsD family glycosyltransferase [Vibrio mimicus]	------	map05111	Biofilm formation - Vibrio cholerae
VM_00870	Hsp33 family molecular chaperone	0.492	-1.02366	0.0044025	0.016347	down	mRNA	54.5	28.83	55.65	24.92	33.71	37.93	46.3267	32.1867	Hsp33 family molecular chaperone HslO [Vibrio mimicus]	------	------	------
VM_17255	molecular chaperone DnaJ	2.425	1.27807	0.00441556	0.0163807	up	mRNA	16.45	9.94	8.93	40.6	43.17	40.4	11.7733	41.39	DnaJ domain-containing protein [Vibrio mimicus]	------	------	------
VM_05955	transcriptional regulator	0.443	-1.17399	0.00444049	0.0164583	down	mRNA	14.31	9.12	10.97	5.2	8.55	9.26	11.4667	7.67	PLP-dependent aminotransferase family protein [Vibrio mimicus]	------	------	------
VM_01295	peptidoglycan-binding protein	0.29	-1.78706	0.00455304	0.0168298	down	mRNA	9.63	1.65	5	1.21	4.23	0.82	5.42667	2.08667	N-acetylmuramidase [Vibrio mimicus]	------	------	------
VM_11010	peptidoglycan-binding protein	0.29	-1.78706	0.00455304	0.0168298	down	mRNA	9.63	1.65	5	1.21	4.23	0.82	5.42667	2.08667	N-acetylmuramidase [Vibrio mimicus]	------	------	------
VM_16615	nitrate reductase catalytic subunit	2.452	1.29408	0.00459286	0.0169345	up	mRNA	8.19	1.31	4.9	6.24	14.53	21.31	4.8	14.0267	periplasmic nitrate reductase subunit alpha [Vibrio mimicus]	BP:Mo-molybdopterin cofactor biosynthetic process;BP:nitrate assimilation;CC:periplasmic space;MF:nitrate reductase activity;MF:molybdopterin cofactor binding;MF:4 iron, 4 sulfur cluster binding;MF:molybdenum ion binding;MF:nitrate reductas;MF:iron ion binding;MF:electron carrier activity;	map00910	Nitrogen metabolism
VM_16095	2%2C3-dihydroxybenzoate-AMP ligase	0.443	-1.17413	0.0046024	0.0169512	down	mRNA	9.61	3.59	6.1	2.44	7.8	2.37	6.43333	4.20333	AMP-binding protein [Vibrio mimicus]	------	map01053	Biosynthesis of siderophore group nonribosomal peptides
VM_05945	PTS fructose transporter subunit IIB	2.916	1.5442	0.00468916	0.0172398	up	mRNA	8.31	3.48	3.45	17.41	29.51	14.56	5.08	20.4933	PTS fructose transporter subunit IIB [Vibrio mimicus]	BP:phosphoenolpyruvate-dependent sugar phosphotransferase system;MF:protein-;	map02060;map00051	Phosphotransferase system (PTS);Fructose and mannose metabolism
VM_15885	diguanylate cyclase	0.485	-1.04408	0.00471276	0.0172992	down	mRNA	16.84	5.28	10.65	5.75	11.86	4.04	10.9233	7.21667	GGDEF domain-containing protein [Vibrio mimicus]	CC:integral component of membrane;	------	------
VM_16620	nitrate reductase	2.946	1.5587	0.00476792	0.0174512	up	mRNA	5.1	1.6	2.85	5.36	14.87	17.7	3.18333	12.6433	MULTISPECIES: nitrate reductase cytochrome c-type subunit [Vibrio]	BP:anaerobic respiration;CC:nitrate reductase complex;CC:periplasmic space;MF:nitrate reductase activity;MF:metal ion binding;MF:electron carrier activity;	map00910	Nitrogen metabolism
VM_08190	galactose/methyl galactoside ABC transporter ATP-binding protein MglA	2.273	1.18447	0.00480862	0.0175844	up	mRNA	5.16	0.84	2.43	3.69	10.69	9.34	2.81	7.90667	galactose/methyl galactoside ABC transporter ATP-binding protein MglA [Vibrio mimicus]	------	map02010	ABC transporters
VM_05360	integration host factor subunit beta	2.349	1.2319	0.00483823	0.017677	up	mRNA	727.43	496.1	553.14	1810.63	1931.63	2613.07	592.223	2118.44	integration host factor subunit beta [Vibrio mimicus]	BP:DNA recombination;BP:regulation of transcription, DNA-templated;BP:regulation of translation;CC:cytosol;CC:chromosome;MF:DNA binding;	------	------
VM_07115	macrolide ABC transporter ATP-binding protein	0.448	-1.15775	0.0048516	0.0177004	down	mRNA	9.03	2.72	7.16	2.25	6.45	3.04	6.30333	3.91333	ABC transporter ATP-binding protein [Vibrio mimicus]	BP:response to antibiotic;BP:drug transmembrane export;CC:integral component of plasma membrane;MF:efflux transmembrane transporter activity;MF:xenobiotic-transporting ATPase activity;MF:ATP binding;	------	------
VM_15210	hypothetical protein	0.305	-1.7143	0.00485327	0.0177004	down	mRNA	11.5	2.32	5.46	0.81	6.39	1.21	6.42667	2.80333	hypothetical protein [Vibrio mimicus]	------	------	------
VM_11200	MFS transporter	0.477	-1.06743	0.0048751	0.0177643	down	mRNA	50.73	7.6	32.45	15.62	21.48	13.13	30.26	16.7433	MFS transporter [Vibrio mimicus]	CC:integral component of membrane;	------	------
VM_00340	diguanylate cyclase	2.098	1.06901	0.00489393	0.017817	up	mRNA	13.21	2.02	7.25	10.84	20.68	23.9	7.49333	18.4733	bifunctional diguanylate cyclase/phosphodiesterase [Vibrio mimicus]	------	------	------
VM_20230	hypothetical protein	0.287	-1.80252	0.00500063	0.018171	down	mRNA	1932.04	4916.47	3513.46	1872.03	2163.73	1737.81	3453.99	1924.52	hypothetical protein AL544_001385 [Vibrio mimicus]	------	------	------
VM_07125	ABC transporter substrate-binding protein	0.451	-1.14836	0.00502756	0.0182388	down	mRNA	7.46	2.12	6.8	2.44	5.41	2.13	5.46	3.32667	ABC transporter permease [Vibrio mimicus]	------	------	------
VM_16090	salicylate synthase	0.307	-1.70448	0.00507491	0.0183619	down	mRNA	5.75	1.32	3.24	0.63	3.35	0.55	3.43667	1.51	salicylate synthase [Vibrio mimicus]	BP:biosynthetic process;MF:isochorismate synthase activity;MF:oxo-acid-lyase activity;	map01053	Biosynthesis of siderophore group nonribosomal peptides
VM_14590	gamma-glutamyltransferase	0.466	-1.10188	0.00508131	0.0183688	down	mRNA	12.47	2.09	9.93	2.81	7.67	3.99	8.16333	4.82333	gamma-glutamyltransferase [Vibrio mimicus]	------	map00460;map00480;map00430	Cyanoamino acid metabolism;Glutathione metabolism;Taurine and hypotaurine metabolism
VM_09705	hypothetical protein	2.403	1.26477	0.00515647	0.0186241	up	mRNA	57.42	20.42	23.93	125.76	114.27	73.84	33.9233	104.623	------	------	------	------
VM_03855	flagellar biosynthesis anti-sigma factor FlgM	2.11	1.07753	0.00516596	0.018642	up	mRNA	117.7	68.27	85.11	228.64	289.16	321.38	90.36	279.727	Uncharacterised protein [Vibrio cholerae]	BP:bacterial-type flagellum organization;BP:negative regulation of transcription, DNA-templated;	map02026;map02025;map02040;map02020	Biofilm formation - Escherichia coli;Biofilm formation - Pseudomonas aeruginosa;Flagellar assembly;Two-component system
VM_14555	iron-hydroxamate ABC transporter substrate-binding protein	0.191	-2.38558	0.00535198	0.0192456	down	mRNA	8.16	1.07	6.03	0.08	3.31	0.79	5.08667	1.39333	iron-siderophore ABC transporter substrate-binding protein [Vibrio mimicus]	------	map02010	ABC transporters
VM_16585	anaerobic C4-dicarboxylate transporter DcuC	2.038	1.02681	0.00552215	0.0198227	up	mRNA	7.25	2.46	4.44	11.6	18.92	8.05	4.71667	12.8567	MULTISPECIES: anaerobic C4-dicarboxylate transporter DcuC [Vibrio]	CC:integral component of membrane;CC:plasma membrane;MF:C4-dicarboxylate transmembrane transporter activity;	------	------
VM_15510	aminotransferase class IV	0.377	-1.40847	0.00563502	0.0201926	down	mRNA	5.39	2.24	4.75	0.79	4.51	1.87	4.12667	2.39	aminotransferase class IV family protein [Vibrio mimicus]	MF:catalytic activity;MF:transaminase activity;	------	------
VM_00515	cytochrome C	2.227	1.15484	0.00572947	0.0204595	up	mRNA	154.34	89.52	98.8	381.83	355.47	350.18	114.22	362.493	cytochrome c4 [Vibrio mimicus]	CC:periplasmic space;MF:iron ion binding;MF:heme binding;MF:electron carrier activity;	------	------
VM_17665	hypothetical protein	0.431	-1.21518	0.00574112	0.0204698	down	mRNA	9.33	3.44	5.04	1.55	7.26	2.75	5.93667	3.85333	hypothetical protein [Vibrio mimicus]	------	------	------
VM_19255	chemotaxis protein	2.567	1.36034	0.00575005	0.0204796	up	mRNA	15.96	14.34	11.98	60.19	61.24	49.98	14.0933	57.1367	methyl-accepting chemotaxis protein [Vibrio mimicus]	------	map02030;map02020	Bacterial chemotaxis;Two-component system
VM_15180	hypothetical protein	0.222	-2.16882	0.00577635	0.0205554	down	mRNA	18.62	8.4	18.61	1.26	14.19	1.81	15.21	5.75333	hypothetical protein VM_15180 [Vibrio mimicus]	------	------	------
VM_01605	MATE family efflux transporter	2.443	1.28862	0.00580372	0.020617	up	mRNA	7.73	0.73	5.07	11.33	17.03	9	4.51	12.4533	MATE family efflux transporter [Vibrio mimicus]	------	------	------
VM_15280	hypothetical protein	0.316	-1.66048	0.00586053	0.0208008	down	mRNA	34.3	11.56	15.5	3.8	13.61	10.33	20.4533	9.24667	DUF1289 domain-containing protein [Vibrio mimicus]	------	------	------
VM_15155	DUF645 domain-containing protein	0.38	-1.39522	0.00595146	0.0211053	down	mRNA	27.08	15.27	15.16	8.63	12.67	11.12	19.17	10.8067	MULTISPECIES: DUF645 family protein [Vibrio]	------	------	------
VM_18950	hypothetical protein	0.31	-1.68882	0.00598673	0.0211755	down	mRNA	30.77	4.08	19.08	2.59	15.95	3.92	17.9767	7.48667	MAPEG family protein [Vibrio mimicus]	CC:integral component of membrane;	------	------
VM_09035	tRNA (uridine-5-oxyacetic acid methyl ester)(34) synthase TrmP	0.48	-1.05758	0.00600392	0.021218	down	mRNA	16.11	4.18	8.69	5.39	8.29	4.04	9.66	5.90667	carboxy-S-adenosyl-L-methionine synthase CmoA [Vibrio mimicus]	BP:tRNA wobble uridine modification;MF:carboxyl- or carbamoyltransferase activity;MF:S-adenosyl-L-methionine binding;	------	------
VM_09595	iron ABC transporter substrate-binding protein	0.236	-2.08183	0.00614213	0.0216691	down	mRNA	140.12	12.09	71.96	2.14	17.15	40.21	74.7233	19.8333	ATP-binding cassette domain-containing protein [Vibrio mimicus]	MF:ATPase activity, coupled to transmembrane movement of substances;MF:ATP binding;	map02010	ABC transporters
VM_12365	30S ribosomal protein S16	0.395	-1.34003	0.00615748	0.0217046	down	mRNA	1308.95	111.62	646.2	327.67	298.4	217.59	688.923	281.22	SSU ribosomal protein S16p [Vibrio cholerae MJ-1236]	BP:translation;CC:small ribosomal subunit;CC:ribosome;CC:cytosolic small ribosomal subunit;MF:structural constituent of ribosome;	map03010	Ribosome
VM_09730	hypothetical protein	2.31	1.2077	0.00618962	0.0217991	up	mRNA	5.84	1.7	4.46	5.37	12.97	18.07	4	12.1367	TniQ family protein [Vibrio mimicus]	------	------	------
VM_13965	anti-RNA polymerase sigma 70 factor	2.497	1.32042	0.00621434	0.0218675	up	mRNA	69.07	64.54	65.04	225.28	246.1	318.02	66.2167	263.133	Rsd/AlgQ family anti-sigma factor [Vibrio mimicus]	BP:regulation of transcription, DNA-templated;	------	------
VM_01390	phage morphogenesis protein	0.155	-2.68853	0.00627368	0.0220196	down	mRNA	13.67	1.1	7.82	0.24	4.49	0.14	7.53	1.62333	phage virion morphogenesis protein [Vibrio mimicus]	------	------	------
VM_11095	phage morphogenesis protein	0.155	-2.68853	0.00627368	0.0220196	down	mRNA	13.67	1.1	7.82	0.24	4.49	0.14	7.53	1.62333	phage virion morphogenesis protein [Vibrio mimicus]	------	------	------
VM_10480	hypothetical protein	0.212	-2.23546	0.00634656	0.0222373	down	mRNA	19.71	1.21	8.31	0.23	5.75	1.87	9.74333	2.61667	hypothetical protein [Vibrio mimicus]	------	map05111	Biofilm formation - Vibrio cholerae
VM_18515	hypothetical protein	0.306	-1.7092	0.00636764	0.0222732	down	mRNA	30.31	9.53	12.12	1.49	6.65	13.34	17.32	7.16	MULTISPECIES: TRAP transporter substrate-binding protein [Vibrio]	BP:transmembrane transport;CC:outer membrane-bounded periplasmic space;	------	------
VM_14650	ABC transporter ATP-binding protein	2.014	1.00974	0.00650092	0.0226045	up	mRNA	31.06	9.93	39.63	54.06	74.11	80.23	26.8733	69.4667	ABC transporter ATP-binding protein [Vibrio mimicus]	BP:peptide transport;MF:ATPase activity, coupled to transmembrane movement of substances;MF:ATP binding;	map02024	Quorum sensing
VM_14560	ABC transporter	0.216	-2.20779	0.00652365	0.0226451	down	mRNA	14.06	1.51	8.13	0.36	6.2	0.64	7.9	2.4	MULTISPECIES: ABC transporter ATP-binding protein [Vibrio]	MF:ATPase activity, coupled to transmembrane movement of substances;MF:ATP binding;	map02010	ABC transporters
VM_20495	AraC family transcriptional regulator	0.361	-1.47191	0.00654434	0.0226786	down	mRNA	24.06	28.9	19.47	13.23	18.05	14.33	24.1433	15.2033	AraC family transcriptional regulator [Vibrio mimicus]	------	------	------
VM_02140	sulfate adenylyltransferase subunit CysN	0.467	-1.09764	0.0066169	0.0229107	down	mRNA	13.43	6.99	11.85	4.2	13.94	5.42	10.7567	7.85333	sulfate adenylyltransferase subunit CysN [Vibrio mimicus]	------	map00450;map00261;map00230;map00920	Selenocompound metabolism;Monobactam biosynthesis;Purine metabolism;Sulfur metabolism
VM_03875	flagellar basal body rod protein FlgB	2.263	1.17798	0.00666934	0.0230533	up	mRNA	70.22	29.16	24.97	102.65	125.43	157.64	41.45	128.573	MULTISPECIES: flagellar basal body rod protein FlgB [Vibrio]	BP:bacterial-type flagellum-dependent swarming motility;BP:bacterial-type flagellum-dependent cell motility;CC:bacterial-type flagellum basal body;CC:bacterial-type flagellum hook;CC:bacterial-type flagellum basal body, rod;MF:structural molecule activity;	map02040	Flagellar assembly
VM_19425	transcriptional regulator	0.458	-1.12548	0.00670819	0.0231681	down	mRNA	17.6	7.52	8.96	5.92	8.24	7.32	11.36	7.16	MltR family transcriptional regulator [Vibrio mimicus]	------	------	------
VM_20690	glycine dehydrogenase (aminomethyl-transferring)	2.34	1.22672	0.00671533	0.0231733	up	mRNA	45.03	14.02	70.51	64.79	162.05	177.88	43.1867	134.907	aminomethyl-transferring glycine dehydrogenase [Vibrio mimicus]	------	map00630;map00260	Glyoxylate and dicarboxylate metabolism;Glycine, serine and threonine metabolism
VM_01955	50S ribosomal protein L3	0.363	-1.46273	0.00675201	0.0232803	down	mRNA	1310.37	71.51	629.58	245.7	266.06	222.92	670.487	244.893	MULTISPECIES: 50S ribosomal protein L3 [Vibrio]	BP:translation;CC:cytosolic large ribosomal subunit;CC:ribosome;MF:structural constituent of ribosome;MF:rRNA binding;	map03010	Ribosome
VM_13855	tRNA (N6-adenosine(37)-N6)-threonylcarbamoyltransferase complex ATPase TsaE	0.455	-1.13603	0.00680083	0.0234081	down	mRNA	42.59	13.66	22.41	9.74	14.46	22.49	26.22	15.5633	hypothetical protein SX4_1558 [Vibrio mimicus SX-4]	BP:tRNA threonylcarbamoyladenosine modification;CC:cytoplasm;MF:transferase activity;	------	------
VM_09880	multifunctional fatty acid oxidation complex subunit alpha	2.158	1.10993	0.00680221	0.0234081	up	mRNA	69.04	42.72	51.07	174.4	169.94	161.04	54.2767	168.46	fatty acid oxidation complex subunit alpha FadJ [Vibrio mimicus]	------	map00310;map00640;map00281;map00650;map00903;map00930;map00380;map00362;map00071;map00280;map00410	Lysine degradation;Propanoate metabolism;Geraniol degradation;Butanoate metabolism;Limonene and pinene degradation;Caprolactam degradation;Tryptophan metabolism;Benzoate degradation;Fatty acid degradation;Valine, leucine and isoleucine degradation;beta-Alanine metabolism
VM_08420	PTS sugar transporter subunit IIB	0.248	-2.00915	0.00680621	0.0234081	down	mRNA	28.52	4.52	19.48	2.3	14.54	1.52	17.5067	6.12	PTS sugar transporter subunit IIB [Vibrio mimicus]	BP:phosphoenolpyruvate-dependent sugar phosphotransferase system;MF:kinase activity;MF:protein-;	map02060;map00500	Phosphotransferase system (PTS);Starch and sucrose metabolism
VM_03395	hypothetical protein	2.106	1.07485	0.0068373	0.0234757	up	mRNA	48.84	10.75	28.82	80.99	103.56	41.21	29.47	75.2533	hypothetical protein [Vibrio mimicus]	CC:cell outer membrane;	------	------
VM_20765	DUF645 domain-containing protein	0.398	-1.33051	0.00695448	0.0238581	down	mRNA	16.37	4.47	11.64	2.32	11.26	4.84	10.8267	6.14	DUF645 family protein [Vibrio mimicus]	------	------	------
VM_09295	8-amino-7-oxononanoate synthase	0.327	-1.61191	0.00700766	0.0240204	down	mRNA	14.36	1.16	6.2	1.23	5.82	1.62	7.24	2.89	8-amino-7-oxononanoate synthase [Vibrio mimicus]	------	map00780	Biotin metabolism
VM_18685	DNA-binding response regulator	0.459	-1.12196	0.0072476	0.0248221	down	mRNA	12.44	4.06	8.79	2.79	9.57	4.23	8.43	5.53	response regulator transcription factor [Vibrio mimicus]	BP:phosphorelay signal transduction system;BP:regulation of transcription, DNA-templated;MF:DNA binding;	map02024;map02020	Quorum sensing;Two-component system
VM_14820	Bcr/CflA family multidrug efflux transporter	0.305	-1.7132	0.00735656	0.0251533	down	mRNA	378.74	200.52	257.55	23.61	109.78	249.16	278.937	127.517	Bcr/CflA family multidrug efflux MFS transporter [Vibrio mimicus]	BP:drug transmembrane export;CC:integral component of membrane;CC:plasma membrane;MF:xenobiotic transporter activity;	------	------
VM_13840	tRNA (adenosine(37)-N6)-dimethylallyltransferase MiaA	2.067	1.04733	0.00738434	0.0252273	up	mRNA	62.2	34.91	51.58	127.18	132.83	173.18	49.5633	144.397	tRNA (adenosin	BP:tRNA processing;MF:tRNA dimethylallyltransferase activity;MF:ATP binding;	map00908	Zeatin biosynthesis
VM_02050	50S ribosomal protein L15	0.493	-1.02065	0.00740247	0.0252682	down	mRNA	385.39	47.9	164.01	99.94	140.82	88.62	199.1	109.793	MULTISPECIES: 50S ribosomal protein L15 [Vibrio]	BP:translation;CC:cytosolic large ribosomal subunit;CC:large ribosomal subunit;MF:structural constituent of ribosome;MF:rRNA binding;	map03010	Ribosome
VM_01900	glutathione-regulated potassium-efflux system ancillary protein KefG	2.48	1.31017	0.00749871	0.0255179	up	mRNA	26.92	26.75	27.04	92.65	105.59	123.56	26.9033	107.267	glutathione-regulated potassium-efflux system ancillary protein KefG [Vibrio mimicus]	BP:positive regulation of ion transmembrane transporter activity;BP:potassium ion transport;BP:positive regulation of potassium ion transmembrane transport;CC:plasma membrane;MF:NADPH dehydrogenas;MF:NADH dehydrogenas;	------	------
VM_04405	beta-ketoacyl-[acyl-carrier-protein] synthase I	2.365	1.2419	0.00751468	0.0255449	up	mRNA	34.85	4.49	36.69	64.51	79.9	61.42	25.3433	68.61	beta-ketoacyl-ACP synthase I [Vibrio mimicus]	BP:fatty acid biosynthetic process;MF:3-oxoacyl-[acyl-carrier-protein] synthase activity;	map00780;map00061	Biotin metabolism;Fatty acid biosynthesis
VM_13330	serine/threonine protein kinase HipA	0.472	-1.08377	0.00765638	0.0259836	down	mRNA	5.64	1.77	4.53	1.31	4.28	2.3	3.98	2.63	HipA domain-containing protein [Vibrio mimicus]	MF:protein serine/threonine kinase activity;	------	------
VM_16010	hypothetical protein	0.215	-2.21596	0.0077448	0.0262402	down	mRNA	5.16	1.91	6.3	0.31	3.5	0.76	4.45667	1.52333	hypothetical protein [Vibrio mimicus]	------	------	------
VM_07755	5-carboxymethyl-2-hydroxymuconate isomerase	2.308	1.20634	0.00775879	0.0262659	up	mRNA	7.15	4.19	5.3	12.92	21.05	21.58	5.54667	18.5167	5-carboxymethyl-2-hydroxymuconate isomerase [Vibrio mimicus]	------	map00350	Tyrosine metabolism
VM_00995	DNA polymerase V	0.451	-1.14887	0.00776563	0.0262674	down	mRNA	14.84	3.77	8.48	2.94	7.47	5.72	9.03	5.37667	translesion error-prone DNA polymerase V autoproteolytic subunit [Vibrio mimicus]	MF:DNA-directed DNA polymerase activity;	------	------
VM_12140	N%2CN'-diacetylchitobiose phosphorylase	0.478	-1.06393	0.00777617	0.0262814	down	mRNA	5.34	1.69	4.52	1.49	4.7	1.64	3.85	2.61	N,N'-diacetylchitobiose phosphorylase [Vibrio mimicus]	BP:carbohydrate metabolic process;MF:transferase activity;MF:carbohydrate binding;	map00520	Amino sugar and nucleotide sugar metabolism
VM_08740	integration host factor subunit alpha	2.38	1.25104	0.00781214	0.0263375	up	mRNA	175.22	116.8	116.24	389.64	395.62	670.83	136.087	485.363	MULTISPECIES: integration host factor subunit alpha [Vibrio]	BP:DNA recombination;BP:regulation of transcription, DNA-templated;BP:regulation of translation;CC:protein-DNA complex;CC:cytosol;MF:transcription regulatory region sequence-specific DNA binding;MF:DNA binding;MF:bacterial-type RNA polymerase transcriptional activator activity, sequence-specific DNA binding;	------	------
VM_12985	outer membrane siderophore receptor	0.35	-1.51518	0.00781844	0.0263375	down	mRNA	19.97	2.22	8.24	1.48	9.93	2.34	10.1433	4.58333	ligand-gated channel protein [Vibrio mimicus]	------	------	------
VM_05760	nickel transporter	2.167	1.11587	0.00782804	0.0263482	up	mRNA	26.84	14.31	37.39	61.6	70.83	101.43	26.18	77.9533	ABC transporter substrate-binding protein [Vibrio mimicus]	BP:amino acid transport;CC:membrane;CC:outer membrane-bounded periplasmic space;MF:ligand-gated ion channel activity;	map02010	ABC transporters
VM_14990	hypothetical protein	0.475	-1.07347	0.00783891	0.0263632	down	mRNA	7.77	2.34	5.9	1.87	5.66	3.01	5.33667	3.51333	hypothetical protein [Vibrio mimicus]	------	------	------
VM_15010	hypothetical protein	0.432	-1.20981	0.00790163	0.0265306	down	mRNA	74.83	43.06	52.62	20.87	35.3	53.81	56.8367	36.66	hypothetical protein [Vibrio mimicus]	CC:integral component of membrane;	------	------
VM_15305	hypothetical protein	0.466	-1.10212	0.00799853	0.026834	down	mRNA	25.12	6.57	10.77	4.67	15.57	6.91	14.1533	9.05	MmcQ/YjbR family DNA-binding protein [Vibrio mimicus]	------	------	------
VM_11265	oxaloacetate decarboxylase subunit alpha	0.242	-2.04913	0.00802472	0.0268998	down	mRNA	6.29	0.81	3.97	0.17	3.16	0.48	3.69	1.27	sodium-extruding oxaloacetate decarboxylase subunit alpha [Vibrio mimicus]	BP:sodium ion transport;MF:oxaloacetate decarboxylase activity;	map00620	Pyruvate metabolism
VM_03275	tRNA-binding protein	2.381	1.25137	0.00808592	0.0270558	up	mRNA	15.94	1.66	9.57	11.9	31.14	32.44	9.05667	25.16	tRNA-binding protein [Vibrio mimicus]	MF:tRNA binding;	------	------
VM_19825	hypothetical protein	0.286	-1.80521	0.00811222	0.0271046	down	mRNA	21.81	13.19	17.28	2.17	17.23	6.34	17.4267	8.58	hypothetical protein VM_19825 [Vibrio mimicus]	------	------	------
VM_00850	D-tyrosyl-tRNA(Tyr) deacylase	2.129	1.09051	0.00815065	0.0271887	up	mRNA	19.31	13.19	20.49	42.29	60.9	65	17.6633	56.0633	D-tyrosyl-tRNA(Tyr) deacylase [Vibrio mimicus]	BP:D-amino acid catabolic process;BP:tRNA metabolic process;CC:cytoplasm;MF:tRNA binding;MF:D-aminoacyl-tRNA deacylase activity;MF:D-tyrosyl-tRN;MF:Gly-tRN;MF:Se;	------	------
VM_08055	sulfur relay protein TusE	0.491	-1.02606	0.00817975	0.0272415	down	mRNA	35.1	13.25	17.92	9.8	19.26	16.18	22.09	15.08	TusE/DsrC/DsvC family sulfur relay protein [Vibrio mimicus]	CC:cytoplasm;MF:transferase activity;	map04122	Sulfur relay system
VM_03500	transporter	0.468	-1.09393	0.00823525	0.0274041	down	mRNA	16.5	6.39	14.76	4.26	16.87	5.44	12.55	8.85667	sodium-dependent transporter [Vibrio mimicus]	CC:integral component of membrane;MF:symporter activity;	------	------
VM_02130	uroporphyrinogen-III C-methyltransferase	0.359	-1.47811	0.00827582	0.0274564	down	mRNA	9.62	2.38	7.21	1.08	7.15	1.83	6.40333	3.35333	uroporphyrinogen-III C-methyltransferase [Vibrio mimicus]	------	map00860	Porphyrin and chlorophyll metabolism
VM_05240	thioesterase	2.257	1.17457	0.00827774	0.0274564	up	mRNA	13.52	8.11	9.28	28.27	32.79	39.14	10.3033	33.4	acyl-CoA thioesterase [Vibrio mimicus]	------	------	------
VM_15585	nucleotide pyrophosphatase	0.466	-1.10145	0.00831194	0.0275476	down	mRNA	13.16	2.62	8.69	2.62	9.74	2.96	8.15667	5.10667	alkaline phosphatase family protein [Vibrio mimicus]	MF:catalytic activity;	------	------
VM_19430	mannitol-1-phosphate 5-dehydrogenase	0.496	-1.01139	0.00848285	0.0280687	down	mRNA	20.84	10.01	12.74	6.14	12.17	12.99	14.53	10.4333	mannitol-1-phosphate 5-dehydrogenase [Vibrio mimicus]	------	map00051	Fructose and mannose metabolism
VM_19710	flagellar biosynthesis anti-sigma factor FlgM	0.386	-1.37165	0.00853009	0.0281899	down	mRNA	27.41	17.5	16.58	8.06	16.89	12.46	20.4967	12.47	flagellar biosynthesis anti-sigma factor FlgM [Vibrio mimicus]	BP:negative regulation of transcription, DNA-templated;	map02026;map02025;map02040;map02020	Biofilm formation - Escherichia coli;Biofilm formation - Pseudomonas aeruginosa;Flagellar assembly;Two-component system
VM_14470	50S ribosomal protein L33	2.099	1.06945	0.00853793	0.0281899	up	mRNA	396.77	70.01	172.35	570.69	624.69	359.23	213.043	518.203	MULTISPECIES: 50S ribosomal protein L33 [Gammaproteobacteria]	BP:translation;CC:cytosolic large ribosomal subunit;CC:large ribosomal subunit;CC:ribosome;MF:structural constituent of ribosome;	map03010	Ribosome
VM_09080	hypothetical protein	6.635	2.73001	0.00862686	0.0284305	up	mRNA	4.49	3.94	0	34.29	30.9	17.19	2.81	27.46	hypothetical protein AL543_15085 [Vibrio mimicus]	------	------	------
VM_19035	translation elongation factor	0.466	-1.1006	0.00873566	0.0287199	down	mRNA	59.37	38.7	40.38	27.63	31.85	36.43	46.15	31.97	DUF3346 domain-containing protein [Vibrio mimicus]	------	------	------
VM_14195	phosphogluconate dehydratase	0.416	-1.26662	0.00887013	0.029092	down	mRNA	7.67	1.88	4.85	0.85	5.21	2.39	4.8	2.81667	phosphogluconate dehydratase [Vibrio mimicus]	------	map00030	Pentose phosphate pathway
VM_04250	flagellar biosynthesis protein FlaG	2.2	1.13774	0.00888386	0.0291138	up	mRNA	61.34	29.35	29.12	101.04	107.08	158.43	39.9367	122.183	flagellar protein FlaG [Vibrio mimicus]	------	------	------
VM_06705	hypothetical protein	3.142	1.65147	0.00889536	0.0291282	up	mRNA	8.9	9.88	8.41	39.02	73.89	30.92	9.06333	47.9433	hypothetical protein DN31_3240 [Vibrio mimicus]	------	------	------
VM_16470	hypothetical protein	2.748	1.45832	0.00896946	0.0293241	up	mRNA	142.01	103.09	54.2	318.96	354.55	625.78	99.7667	433.097	MULTISPECIES: YeeE/YedE family protein [Vibrio]	CC:integral component of membrane;CC:plasma membrane;	------	------
VM_09175	imidazole glycerol phosphate synthase subunit HisF	0.412	-1.27975	0.00900275	0.0294095	down	mRNA	11.79	6.4	17.46	6.45	11.17	3.7	11.8833	7.10667	MULTISPECIES: imidazole glycerol phosphate synthase subunit HisF [Vibrio]	BP:histidine biosynthetic process;CC:cytoplasm;MF:imidazoleglycerol-phosphate synthase activity;MF:lyase activity;	map00340	Histidine metabolism
VM_07220	hypothetical protein	0.437	-1.19529	0.00902793	0.0294682	down	mRNA	27.97	4.39	19.02	4.25	16.44	8.38	17.1267	9.69	hypothetical protein VM_07220 [Vibrio mimicus]	------	------	------
VM_18220	type VI secretion system-associated protein	0.25	-2.0017	0.00909796	0.0296732	down	mRNA	20.02	1.66	11.67	0.59	8.47	2	11.1167	3.68667	type VI secretion system contractile sheath small subunit [Vibrio mimicus]	------	map02025	Biofilm formation - Pseudomonas aeruginosa
VM_18455	hypothetical protein	0.481	-1.05567	0.00932052	0.0303028	down	mRNA	21.71	12.54	13.19	8.44	13.17	12.31	15.8133	11.3067	hypothetical protein [Vibrio mimicus]	------	------	------
VM_15570	glyoxalase	0.498	-1.00671	0.00956033	0.0309842	down	mRNA	45.17	8.95	23.21	10.91	28.32	10.61	25.7767	16.6133	VOC family protein [Vibrio mimicus]	------	------	------
VM_06545	peptide ABC transporter permease	2.069	1.04901	0.00967764	0.031241	up	mRNA	9.23	5.97	7.04	15.82	28.5	25.43	7.41333	23.25	peptide ABC transporter permease SapC [Vibrio mimicus]	BP:transmembrane transport;CC:integral component of membrane;CC:plasma membrane;	map02010;map01503	Cationic antimicrobial peptide (CAMP) resistance
VM_18315	hypothetical protein	2.442	1.28827	0.010016	0.0321815	up	mRNA	9.28	1.22	6.49	16.59	22.7	9.42	5.66333	16.2367	MULTISPECIES: YjiG family protein [Vibrio]	CC:integral component of membrane;	------	------
VM_11050	hypothetical protein	0.32	-1.64284	0.0100659	0.0323163	down	mRNA	19.31	3.31	10.27	1.03	12	2.09	10.9633	5.04	DUF935 domain-containing protein [Vibrio mimicus]	------	------	------
VM_18940	transporter	0.493	-1.0203	0.0102889	0.0329292	down	mRNA	15.33	6.74	15.2	3.99	14.41	8.96	12.4233	9.12	AEC family transporter [Vibrio mimicus]	BP:transmembrane transport;CC:integral component of membrane;	------	------
VM_07150	catalase/peroxidase HPI	2.121	1.08445	0.01048	0.0335147	up	mRNA	31.8	7.58	23.75	35.3	41.93	84.05	21.0433	53.76	catalase/peroxidase HPI [Vibrio mimicus]	BP:hydrogen peroxide catabolic process;BP:response to oxidative stress;MF:metal ion binding;MF:heme binding;MF:catalase activity;	map00940;map00983;map00380;map00360	Phenylpropanoid biosynthesis;Drug metabolism - other enzymes;Tryptophan metabolism;Phenylalanine metabolism
VM_15165	cation tolerance protein CutA	0.438	-1.19045	0.0105793	0.0337798	down	mRNA	33.28	9.97	20.65	5.61	24.79	10.23	21.3	13.5433	cation tolerance protein CutA [Vibrio mimicus]	------	------	------
VM_17555	ABC transporter permease	0.185	-2.43357	0.0107354	0.0341982	down	mRNA	15.76	1.38	9.38	0.08	6.17	0.71	8.84	2.32	iron chelate uptake ABC transporter permease subunit VctG [Vibrio mimicus]	CC:integral component of membrane;CC:plasma membrane;MF:transmembrane transporter activity;	------	------
VM_12300	cytochrome C	2.007	1.00538	0.0108546	0.0345386	up	mRNA	86.07	50.62	63.98	182.19	189.59	205.64	66.89	192.473	cytochrome c1 [Vibrio mimicus]	CC:integral component of membrane;MF:heme binding;MF:electron carrier activity;	map04714;map00190;map04260;map02020;map05208;map05012;map05010;map05016;map05014;map05415;map04932;map05022;map05020	Thermogenesis;Oxidative phosphorylation;Cardiac muscle contraction;Two-component system;Chemical carcinogenesis - reactive oxygen species;Parkinson disease;Alzheimer disease;Huntington disease;Amyotrophic lateral sclerosis;Diabetic cardiomyopathy;Non-alcoholic fatty liver disease;Pathways of neurodegeneration - multiple diseases;Prion disease
VM_16995	hypothetical protein	0.333	-1.58579	0.0110591	0.0351476	down	mRNA	18.47	21.95	16.45	8	12.34	12.84	18.9567	11.06	GIY-YIG nuclease family protein [Vibrio mimicus]	------	------	------
VM_04260	flagellar rod protein FlaI	2.23	1.15704	0.0110777	0.0351794	up	mRNA	29.91	17.6	18.4	51.91	72.34	92.96	21.97	72.4033	conserved hypothetical protein [Vibrio mimicus VM573]	------	------	------
VM_09995	phosphorelay protein LuxU	0.486	-1.04154	0.0110932	0.0352013	down	mRNA	93.04	50.61	58.59	32.52	52.4	60.99	67.4133	48.6367	Hpt domain-containing protein [Vibrio mimicus]	BP:phosphorelay signal transduction system;	map02024;map02020;map05111	Quorum sensing;Two-component system;Biofilm formation - Vibrio cholerae
VM_15335	hypothetical protein	0.219	-2.1884	0.0112566	0.0356373	down	mRNA	35.4	2.94	18.4	1.1	14.85	1.05	18.9133	5.66667	hypothetical protein [Vibrio mimicus]	------	------	------
VM_05495	peptide ABC transporter permease	0.213	-2.23277	0.0113025	0.0357548	down	mRNA	17.32	1.69	11	0.14	7.6	1.27	10.0033	3.00333	ABC transporter permease subunit [Vibrio mimicus]	------	map02010	ABC transporters
VM_18910	transcriptional initiation protein Tat	0.45	-1.15243	0.0113292	0.0357842	down	mRNA	10.41	2.96	6.6	1.44	8.32	3.3	6.65667	4.35333	PhoX family phosphatase [Vibrio mimicus]	------	------	------
VM_19885	flagellar M-ring protein FliF	0.387	-1.36817	0.011369	0.0358547	down	mRNA	8.33	1.63	4.87	1.04	5.76	1.22	4.94333	2.67333	flagellar M-ring protein FliF [Vibrio mimicus]	BP:bacterial-type flagellum-dependent cell motility;CC:bacterial-type flagellum basal body, MS ring;CC:integral component of membrane;CC:plasma membrane;MF:motor activity;	map02040	Flagellar assembly
VM_19270	malate transporter	0.316	-1.6615	0.0114008	0.0359	down	mRNA	6.05	1.79	3.99	0.43	4.61	0.8	3.94333	1.94667	malate transporter [Vibrio mimicus]	------	------	------
VM_04060	hypothetical protein	2.316	1.21147	0.0114193	0.0359031	up	mRNA	6.6	3.16	4.13	11.89	19.33	13.59	4.63	14.9367	MULTISPECIES: SirB2 family protein [Vibrio]	CC:integral component of membrane;CC:plasma membrane;	------	------
VM_18575	hypothetical protein	0.42	-1.25084	0.0115281	0.0361895	down	mRNA	10.01	2.13	6.96	1.89	7.41	1.75	6.36667	3.68333	L-serine ammonia-lyase, iron-sulfur-dependent, subunit alpha [Vibrio mimicus]	------	------	------
VM_17350	hypothetical protein	0.386	-1.37202	0.0117438	0.0367541	down	mRNA	13.15	5.65	10.57	2.81	10.68	3.77	9.79	5.75333	hypothetical protein [Vibrio mimicus]	------	------	------
VM_07240	DNA ligase	0.401	-1.31871	0.0117655	0.0367942	down	mRNA	9.39	2.54	6.8	1.84	7.46	1.5	6.24333	3.6	DNA ligase [Vibrio mimicus]	BP:DNA recombination;BP:DNA repair;MF:DNA ligas;MF:ATP binding;	map03430;map03410;map03420;map03030	Mismatch repair;Base excision repair;Nucleotide excision repair;DNA replication
VM_07575	cytochrome c oxidase%2C cbb3-type subunit III	2.187	1.12916	0.0118618	0.0370389	up	mRNA	64.5	47.33	47.71	167.24	165.8	191.95	53.18	174.997	cytochrome-c oxidase, cbb3-type subunit III [Vibrio mimicus]	BP:ion transport;BP:oxidative phosphorylation;CC:integral component of membrane;CC:plasma membrane;CC:respiratory chain;MF:heme binding;MF:iron ion binding;MF:electron carrier activity;	map00190;map02020	Oxidative phosphorylation;Two-component system
VM_10635	SecY-interacting protein	0.494	-1.01679	0.0120119	0.0374504	down	mRNA	24.09	4.04	11.13	5.39	12.68	6.08	13.0867	8.05	SecY-interacting protein [Vibrio mimicus]	------	------	------
VM_18885	hypothetical protein	2.014	1.01004	0.0121371	0.0378122	up	mRNA	14.39	3.7	13.95	26.97	30.91	22.28	10.68	26.72	copper chaperone PCu(A)C [Vibrio mimicus]	------	------	------
VM_15710	sialic acid-binding protein	2.023	1.01626	0.0121788	0.0379133	up	mRNA	3.46	0.93	3.45	5.58	7.66	6.88	2.61333	6.70667	sialic acid TRAP transporter solute-binding subunit SiaP [Vibrio mimicus]	BP:transmembrane transport;CC:outer membrane-bounded periplasmic space;	------	------
VM_04310	flagellar protein FliJ	2.606	1.38187	0.0123166	0.0382842	up	mRNA	7.56	8	5.25	24.15	33	33.42	6.93667	30.19	flagella biosynthesis chaperone FliJ [Vibrio mimicus]	BP:chemotaxis;BP:bacterial-type flagellum organization;BP:protein transport;BP:bacterial-type flagellum-dependent cell motility;CC:plasma membrane;CC:bacterial-type flagellum;	map02040	Flagellar assembly
VM_15265	GCN5 family acetyltransferase	0.399	-1.32529	0.0124643	0.0386845	down	mRNA	10.14	4.46	8.54	2.06	10.05	2.46	7.71333	4.85667	MULTISPECIES: GNAT family N-acetyltransferase [Vibrio]	MF:N-acetyltransferase activity;	map00220	Arginine biosynthesis
VM_09475	kinase inhibitor	2.261	1.17673	0.0126338	0.0390924	up	mRNA	5.92	0.66	3.53	6.44	11.42	9.32	3.37	9.06	YbhB/YbcL family Raf kinase inhibitor-like protein [Vibrio mimicus]	MF:kinase activity;	------	------
VM_15705	hypothetical protein	0.444	-1.17061	0.0126728	0.0391836	down	mRNA	4.76	1.35	3	0.91	3.47	1.33	3.03667	1.90333	hypothetical protein VM_15705 [Vibrio mimicus]	------	map00520	Amino sugar and nucleotide sugar metabolism
VM_20470	phenylalanine-4-hydroxylase	2.032	1.02255	0.0126833	0.0391865	up	mRNA	57.67	29.41	87.1	120.1	159.03	207.92	58.06	162.35	phenylalanine 4-monooxygenase [Vibrio mimicus]	BP:L-phenylalanine catabolic process;MF:iron ion binding;MF:phenylalanine 4-monooxygenase activity;	map00400;map00360;map00790	Phenylalanine, tyrosine and tryptophan biosynthesis;Phenylalanine metabolism;Folate biosynthesis
VM_18055	Spindolin	0.397	-1.33149	0.0128087	0.0395442	down	mRNA	16.45	1.81	10.56	1.62	9.5	3.57	9.60667	4.89667	lytic polysaccharide monooxygenase [Vibrio mimicus]	BP:carbohydrate metabolic process;CC:extracellular region;MF:hydrolase activity, hydrolyzing O-glycosyl compounds;MF:carbohydrate binding;MF:chitin binding;	------	------
VM_01515	stress adaptor protein CpxP	0.483	-1.05024	0.012948	0.0398841	down	mRNA	11.84	3.17	8.36	2.81	8.84	3.87	7.79	5.17333	CpxP family protein [Vibrio mimicus]	------	------	------
VM_17770	hypothetical protein	0.344	-1.54155	0.0130826	0.0401373	down	mRNA	9.74	1.85	7.6	0.67	7.02	1.81	6.39667	3.16667	hypothetical protein [Vibrio mimicus]	------	------	------
VM_15480	antibiotic biosynthesis monooxygenase	0.22	-2.18607	0.013083	0.0401373	down	mRNA	3.63	1.9	5.12	0.87	1.67	0.85	3.55	1.13	hypothetical protein D908_10839 [Vibrio mimicus CAIM 602]	MF:monooxygenase activity;	------	------
VM_16520	YHS domain protein	2.455	1.29545	0.0130835	0.0401373	up	mRNA	6.62	0.78	4.51	8.21	13.77	13.26	3.97	11.7467	YHS domain-containing protein [Vibrio mimicus]	------	------	------
VM_17905	AAA family ATPase	0.491	-1.02592	0.013093	0.0401373	down	mRNA	30.15	8.51	42.85	13.46	19.34	18.15	27.17	16.9833	MoxR family ATPase [Vibrio mimicus]	MF:ATPase activity;MF:ATP binding;	------	------
VM_10745	aminobenzoyl-glutamate transporter	0.456	-1.1341	0.0131255	0.0401896	down	mRNA	25.83	2.64	13.58	5.33	12.57	4.54	14.0167	7.48	AbgT family transporter [Vibrio mimicus]	BP:p-aminobenzoyl-glutamate transmembrane transport;CC:integral component of membrane;MF:p-aminobenzoyl-glutamate uptake transmembrane transporter activity;	------	------
VM_16625	cytochrome C	2.099	1.06937	0.0135463	0.0413239	up	mRNA	9.62	1.76	6.74	9.74	17.21	19.9	6.04	15.6167	MULTISPECIES: NapC/NirT family cytochrome c [Vibrio]	BP:denitrification pathway;CC:integral component of membrane;CC:plasma membrane;MF:metal ion binding;MF:heme binding;	------	------
VM_15035	transcriptional regulator	0.303	-1.72267	0.0136029	0.041404	down	mRNA	7.05	3.88	8.59	0.99	6.14	2.42	6.50667	3.18333	MULTISPECIES: helix-turn-helix domain-containing protein [Gammaproteobacteria]	MF:DNA binding;	------	------
VM_20530	multidrug transporter	0.392	-1.35084	0.013773	0.0418596	down	mRNA	6.91	1.73	3.88	0.72	4.81	1.55	4.17333	2.36	biotin/lipoyl-binding protein [Vibrio mimicus]	CC:integral component of membrane;	------	------
VM_09495	N-acetylglucosamine-6-phosphate deacetylase	0.484	-1.04737	0.0138745	0.042137	down	mRNA	6.1	2.62	5.43	1.75	5.86	2.57	4.71667	3.39333	N-acetylglucosamine-6-phosphate deacetylase [Vibrio mimicus]	BP:N-acetylglucosamine metabolic process;BP:carbohydrate metabolic process;MF:metal ion binding;MF:N-acetylglucosamine-6-phosphate deacetylase activity;	map00052	Galactose metabolism
VM_17570	class II glutamine amidotransferase	2.215	1.1472	0.0139388	0.0422698	up	mRNA	20.02	8.46	17.05	19.27	47.42	74.77	15.1767	47.1533	class II glutamine amidotransferase [Vibrio mimicus]	BP:glutamine metabolic process;MF:transferase activity;	------	------
VM_08505	peptidase	0.394	-1.34435	0.013966	0.042321	down	mRNA	77.8	8.44	46.77	6.82	20.45	32.83	44.3367	20.0333	imelysin family protein [Vibrio mimicus]	------	------	------
VM_13730	50S ribosomal protein L9	2.051	1.03644	0.0141082	0.0426888	up	mRNA	213.87	39.02	117.6	358.22	263.9	218.76	123.497	280.293	50S ribosomal protein L9 [Vibrio mimicus]	BP:translation;CC:ribosome;MF:structural constituent of ribosome;MF:rRNA binding;	map03010	Ribosome
VM_15385	hypothetical protein	0.326	-1.61922	0.014287	0.0430393	down	mRNA	8.83	0.72	3.49	0.65	3.49	1.07	4.34667	1.73667	SIR2 family protein [Vibrio mimicus]	------	------	------
VM_15025	conjugal transfer protein TraN	0.413	-1.27466	0.014514	0.0435633	down	mRNA	6.8	1.59	3.5	0.94	5.09	1.02	3.96333	2.35	conjugal transfer mating pair stabilization protein TraN [Vibrio mimicus]	CC:integral component of membrane;	------	------
VM_05485	LruC domain-containing protein	0.442	-1.17879	0.0146019	0.0437631	down	mRNA	6.2	1.02	2.47	0.6	3.16	1.76	3.23	1.84	LruC domain-containing protein [Vibrio mimicus]	------	------	------
VM_15015	hypothetical protein	0.301	-1.73078	0.0146179	0.0437791	down	mRNA	25.81	6.21	15.46	3.48	7.11	8.03	15.8267	6.20667	MULTISPECIES: hypothetical protein [Gammaproteobacteria]	CC:integral component of membrane;	------	------
VM_19740	flagellar biosynthesis protein FlgF	0.316	-1.66162	0.0147713	0.044174	down	mRNA	6.34	1.78	4.31	0.32	3.74	1.75	4.14333	1.93667	flagellar basal body rod protein FlgF [Vibrio mimicus]	BP:bacterial-type flagellum-dependent cell motility;CC:bacterial-type flagellum basal body;	map02040	Flagellar assembly
VM_16565	peptidylprolyl isomerase	0.498	-1.00539	0.0148409	0.0443498	down	mRNA	104.48	13.54	55.5	33.38	37.51	24.77	57.84	31.8867	FKBP-type peptidyl-prolyl cis-trans isomerase [Vibrio mimicus]	BP:protein folding;MF:peptidyl-prolyl cis-trans isomerase activity;	------	------
VM_09545	phosphatase	0.337	-1.5695	0.0149329	0.0445597	down	mRNA	17.15	8.29	9.34	1.6	14.74	3.61	11.5933	6.65	MULTISPECIES: cyclin-dependent kinase inhibitor 3 family protein [Vibrio]	------	------	------
VM_03290	carboxylate--amine ligase	2.283	1.19075	0.0149468	0.0445688	up	mRNA	43.86	34.81	24.64	122.73	128.83	117.17	34.4367	122.91	MULTISPECIES: RimK family protein [Vibrio]	MF:metal ion binding;MF:ligase activity;MF:ATP binding;	------	------
VM_18170	AAA family ATPase	0.452	-1.14674	0.0150954	0.044914	down	mRNA	5.89	1.66	4.8	1.12	5.17	1.73	4.11667	2.67333	sigma-54 dependent transcriptional regulator [Vibrio mimicus]	BP:regulation of transcription, DNA-templated;MF:sequence-specific DNA binding;MF:transcription factor binding;MF:ATP binding;	------	------
VM_15000	conjugal transfer protein TraG	0.48	-1.05741	0.0152583	0.0452673	down	mRNA	4.69	1.29	3.37	0.98	4.16	1.27	3.11667	2.13667	conjugal transfer protein TraG N-terminal domain-containing protein [Vibrio mimicus]	------	------	------
VM_18230	hypothetical protein	2.253	1.17155	0.0155345	0.0457887	up	mRNA	7.44	2.12	6.89	10.68	26.87	13.45	5.48333	17	type VI secretion system PAAR protein [Vibrio mimicus]	------	------	------
VM_01430	phage tail protein	0.292	-1.77359	0.0155476	0.0457919	down	mRNA	6.45	1.63	3.66	0.38	4.36	0.57	3.91333	1.77	phage tail protein [Vibrio mimicus]	------	------	------
VM_18235	RNA pseudouridine synthase	0.461	-1.11692	0.0156157	0.0459293	down	mRNA	12.93	1.28	7.26	2.57	6.2	2.85	7.15667	3.87333	RluA family pseudouridine synthase [Vibrio mimicus]	------	------	------
VM_01445	phage baseplate protein	0.468	-1.09677	0.0158503	0.0465109	down	mRNA	7.89	1.11	4.43	1.97	3.74	1.85	4.47667	2.52	baseplate J/gp47 family protein [Vibrio mimicus]	------	------	------
VM_11150	phage baseplate protein	0.468	-1.09677	0.0158503	0.0465109	down	mRNA	7.89	1.11	4.43	1.97	3.74	1.85	4.47667	2.52	baseplate J/gp47 family protein [Vibrio mimicus]	------	------	------
VM_18650	glutaredoxin	2.185	1.12765	0.0158588	0.0465109	up	mRNA	9.65	3.91	6.85	9.98	20.55	30.93	6.80333	20.4867	glutaredoxin [Vibrio mimicus]	MF:protein disulfide oxidoreductase activity;MF:electron carrier activity;	------	------
VM_00810	nitrogen regulation protein NR(I)	2.023	1.01669	0.0158998	0.0465977	up	mRNA	10.79	1.37	6.64	8.95	16.49	18.73	6.26667	14.7233	nitrogen regulation protein NR(I) [Vibrio mimicus]	BP:nitrogen fixation;BP:regulation of transcription, DNA-templated;BP:regulation of nitrogen utilization;CC:cytoplasm;MF:sequence-specific DNA binding;MF:phosphorelay response regulator activity;MF:transcription factor binding;MF:ATP binding;	map02020	Two-component system
VM_18135	hypothetical protein	0.288	-1.79819	0.015945	0.0466969	down	mRNA	6.83	2.13	5.69	0.64	5.22	0.7	4.88333	2.18667	hypothetical protein [Vibrio mimicus]	------	------	------
VM_01085	hypothetical protein	0.408	-1.29424	0.0162233	0.0474103	down	mRNA	6.89	3.18	3.91	1.25	4.3	2.97	4.66	2.84	hypothetical protein [Vibrio mimicus]	------	------	------
VM_00115	acyltransferase	0.397	-1.33157	0.0163124	0.0476049	down	mRNA	14.24	1.49	7.42	1.62	7.72	2.28	7.71667	3.87333	acyltransferase [Vibrio mimicus]	CC:integral component of membrane;MF:transferase activity, transferring acyl groups;	------	------
VM_10540	phosphotyrosine protein phosphatase	0.201	-2.31547	0.016313	0.0476049	down	mRNA	15.1	0.79	8.91	0.07	4.73	1.65	8.26667	2.15	phosphotyrosine protein phosphatase [Vibrio mimicus]	------	map05111	Biofilm formation - Vibrio cholerae
VM_09485	chitinase	0.426	-1.23089	0.0164805	0.047991	down	mRNA	5.61	1.15	3.21	0.76	4.24	0.97	3.32333	1.99	chitinase C-terminal domain-containing protein [Vibrio mimicus]	------	------	------
VM_18545	2-dehydro-3-deoxyphosphogluconate aldolase	0.423	-1.24	0.0167849	0.0488427	down	mRNA	12.33	5.8	9.18	1.75	9.89	6.35	9.10333	5.99667	MULTISPECIES: bifunctional 4-hydroxy-2-oxoglutarate aldolase/2-dehydro-3-deoxy-phosphogluconate aldolase [Vibrio]	MF:2-dehydro-3-deoxy-phosphogluconate aldolase activity;	map00630;map00030	Glyoxylate and dicarboxylate metabolism;Pentose phosphate pathway
VM_13660	sulfite reductase subunit beta	0.478	-1.06565	0.0168998	0.0491125	down	mRNA	22.41	14.17	14.78	6.9	24.37	9.65	17.12	13.64	assimilatory sulfite reductase (NADPH) hemoprotein subunit [Vibrio mimicus]	------	map00920	Sulfur metabolism
VM_02385	ornithine carbamoyltransferase	2.4	1.26297	0.0169015	0.0491125	up	mRNA	7.28	3.64	3.98	7.95	14.2	28.92	4.96667	17.0233	ornithine carbamoyltransferase [Vibrio mimicus]	CC:cytoplasm;MF:ornithine carbamoyltransferase activity;MF:amino acid binding;	map00220	Arginine biosynthesis
VM_01200	DNA transposition protein	0.306	-1.70801	0.0171892	0.0498427	down	mRNA	4.44	0.98	2.46	0.2	2.35	0.91	2.62667	1.15333	MULTISPECIES: AAA family ATPase [Vibrio]	BP:transposition, DNA-mediated;MF:DNA binding;	------	------
VM_02855	type II secretion system protein F	0.325	-1.62111	0.0174512	0.050424	down	mRNA	8.56	0.97	5.4	0.72	5.05	0.77	4.97667	2.18	type II secretion system F family protein [Vibrio mimicus]	------	------	------
VM_20280	integrase	2.473	1.3063	0.0175726	0.0507391	up	mRNA	2.02	0.95	0.64	3.75	4.4	4.15	1.20333	4.1	MULTISPECIES: IS481 family transposase [Vibrio]	------	------	------
VM_09500	PTS N-acetylgalactosamine transporter subunit IIA	0.276	-1.85699	0.0175945	0.0507666	down	mRNA	8.31	6.94	4.25	0.64	6.64	2.89	6.5	3.39	PTS sugar transporter subunit IIA [Vibrio mimicus]	BP:phosphoenolpyruvate-dependent sugar phosphotransferase system;CC:integral component of membrane;MF:kinase activity;	map02060;map00052	Phosphotransferase system (PTS);Galactose metabolism
VM_08150	methylisocitrate lyase	2.367	1.24327	0.0178755	0.051505	up	mRNA	35.57	43.5	36.22	95.94	188.99	198.89	38.43	161.273	methylisocitrate lyase [Vibrio mimicus]	BP:propionate catabolic process, 2-methylcitrate cycle;MF:magnesium ion binding;MF:methylisocitrate lyase activity;	map00640	Propanoate metabolism
VM_07040	hypothetical protein	2.642	1.40185	0.0179318	0.0516309	up	mRNA	3.73	0.63	2.83	4.79	15.56	5.23	2.39667	8.52667	DUF2127 domain-containing protein [Vibrio mimicus]	CC:integral component of membrane;	------	------
VM_12160	iron ABC transporter substrate-binding protein	0.153	-2.70718	0.0179674	0.0516973	down	mRNA	770.81	115.61	488.57	4.71	69.88	178.88	458.33	84.49	Fe(3+) ABC transporter substrate-binding protein [Vibrio mimicus]	MF:metal ion binding;	map02010	ABC transporters
VM_05720	hypothetical protein	2.361	1.23947	0.0182439	0.0523825	up	mRNA	44.01	46.07	31.55	143.5	169.23	170.54	40.5433	161.09	YfbU family protein [Vibrio mimicus]	------	------	------
VM_17710	glycosyl hydrolase family 31	0.437	-1.19297	0.0187463	0.0535255	down	mRNA	5.55	1.67	3.18	0.57	4.18	1.94	3.46667	2.23	DUF5110 domain-containing protein [Vibrio mimicus]	BP:carbohydrate metabolic process;CC:integral component of membrane;MF:carbohydrate binding;MF:hydrolase activity, hydrolyzing O-glycosyl compounds;	map00500;map00052	Starch and sucrose metabolism;Galactose metabolism
VM_12015	ATP-dependent metalloprotease	0.479	-1.06245	0.0188766	0.0537853	down	mRNA	223.89	187.49	199.64	134.08	147.55	171.95	203.673	151.193	ATP-dependent zinc metalloprotease FtsH [Vibrio mimicus]	BP:protein catabolic process;CC:integral component of membrane;CC:plasma membrane;MF:ATP-dependent peptidase activity;MF:metalloendopeptidase activity;MF:zinc ion binding;MF:ATP binding;	------	------
VM_17920	hypothetical protein	0.464	-1.1079	0.0190768	0.0542427	down	mRNA	11.79	2.73	11.16	2.99	10.33	3.09	8.56	5.47	VWA domain-containing protein [Vibrio mimicus]	CC:integral component of membrane;	------	------
VM_10840	prepilin-type N-terminal cleavage/methylation domain-containing protein	0.459	-1.12293	0.0192809	0.054747	down	mRNA	20.42	7.93	12.16	3.5	17.12	7.63	13.5033	9.41667	type IV pilin protein [Vibrio mimicus]	------	------	------
VM_06495	trimethylamine N-oxide reductase I catalytic subunit	2.014	1.01004	0.0196276	0.0555393	up	mRNA	8.31	6.5	6.73	17.51	25.29	25.03	7.18	22.61	trimethylamine-N-oxide reductase TorA [Vibrio mimicus]	CC:periplasmic space;MF:trimethylamine-N-oxide reductas;MF:molybdopterin cofactor binding;MF:molybdenum ion binding;	map00680;map02020	Methane metabolism;Two-component system
VM_17410	L-fuculokinase	0.415	-1.26894	0.0198587	0.0560003	down	mRNA	10.4	2.24	6.73	1	7.95	2.53	6.45667	3.82667	L-fuculokinase [Vibrio mimicus]	BP:fucose metabolic process;MF:L-fuculokinase activity;	map00040;map00051	Pentose and glucuronate interconversions;Fructose and mannose metabolism
VM_04235	flagellin	2.054	1.03824	0.0200273	0.0563831	up	mRNA	10.3	1.37	4.9	7.85	12.71	18.21	5.52333	12.9233	flagellin [Vibrio mimicus]	BP:bacterial-type flagellum-dependent cell motility;CC:extracellular region;CC:bacterial-type flagellum;MF:structural molecule activity;	map02040;map02020;map05134;map04621;map05131;map05132;map04626	Flagellar assembly;Two-component system;Legionellosis;NOD-like receptor signaling pathway;Shigellosis;Salmonella infection;Plant-pathogen interaction
VM_18495	hypothetical protein	0.469	-1.09355	0.0200498	0.056384	down	mRNA	12.35	2.19	9.14	2.2	9.26	3.38	7.89333	4.94667	hypothetical protein [Vibrio mimicus]	------	------	------
VM_15340	hypothetical protein	0.298	-1.74509	0.0201683	0.0566642	down	mRNA	13.51	2.95	6.95	0.37	8.3	1.85	7.80333	3.50667	hypothetical protein [Vibrio mimicus]	CC:integral component of membrane;	------	------
VM_18975	hypothetical protein	0.409	-1.28963	0.0202796	0.0569132	down	mRNA	8.06	1.46	4.69	0.83	4.64	2.37	4.73667	2.61333	MULTISPECIES: type VI secretion system effector Hcp-2 [Vibrio]	------	map03070;map02025	Bacterial secretion system;Biofilm formation - Pseudomonas aeruginosa
VM_12480	recombination regulator RecX	0.346	-1.53319	0.0203452	0.0569556	down	mRNA	15.48	2.09	3.88	1.6	5.93	1.73	7.15	3.08667	recombination regulator RecX [Vibrio mimicus]	------	------	------
VM_13000	hypothetical protein	0.381	-1.39236	0.0204879	0.057146	down	mRNA	15.43	1.74	8.9	1.36	9.31	2.4	8.69	4.35667	MULTISPECIES: hypothetical protein [Vibrio]	------	------	------
VM_03355	amino-acid N-acetyltransferase	2.856	1.51379	0.0205861	0.0572642	up	mRNA	8.57	2.31	4.76	3.76	14.76	39.01	5.21333	19.1767	amino-acid N-acetyltransferase [Vibrio mimicus]	BP:arginine biosynthetic process;CC:cytoplasm;MF:methione N-acyltransferase activity;MF:acetyl-Co;	map00220	Arginine biosynthesis
VM_16965	hypothetical protein	0.404	-1.30922	0.0206148	0.0573051	down	mRNA	842.95	155.17	328.99	60	181.74	402.92	442.37	214.887	YgiW/YdeI family stress tolerance OB fold protein [Vibrio mimicus]	------	------	------
VM_15550	sulfate transporter subunit	0.317	-1.65572	0.0209	0.0580195	down	mRNA	4.36	0.96	3.14	0.22	3.06	0.72	2.82	1.33333	sulfate ABC transporter substrate-binding protein [Vibrio mimicus]	MF:sulfur compound binding;MF:ATPase-coupled sulfate transmembrane transporter activity;	map02010;map00920	ABC transporters;Sulfur metabolism
VM_18285	HxlR family transcriptional regulator	0.41	-1.28536	0.0210483	0.0583521	down	mRNA	15.49	3.21	5.99	3.21	6.16	3.39	8.23	4.25333	helix-turn-helix transcriptional regulator [Vibrio mimicus]	------	------	------
VM_13670	hypothetical protein	2.884	1.52822	0.0216442	0.0596413	up	mRNA	7.19	1.28	7.7	8.48	22.92	29.52	5.39	20.3067	conserved hypothetical protein [Vibrio mimicus VM603]	MF:kinase activity;	------	------
VM_01380	hypothetical protein	0.317	-1.6576	0.0217417	0.0597984	down	mRNA	7.64	1.29	4.19	0.79	4.35	0.6	4.37333	1.91333	hypothetical protein [Vibrio mimicus]	------	------	------
VM_11085	hypothetical protein	0.317	-1.6576	0.0217417	0.0597984	down	mRNA	7.64	1.29	4.19	0.79	4.35	0.6	4.37333	1.91333	hypothetical protein [Vibrio mimicus]	------	------	------
VM_06755	50S ribosomal protein L25	0.486	-1.0416	0.0217743	0.0598392	down	mRNA	1738.7	175.97	900.62	533.62	602.25	333.43	938.43	489.767	LSU ribosomal protein L25p [Vibrio cholerae MJ-1236]	BP:translation;CC:ribosome;CC:cytosolic large ribosomal subunit;MF:structural constituent of ribosome;MF:5S rRNA binding;	map03010	Ribosome
VM_00350	hypothetical protein	0.318	-1.65408	0.021826	0.0598939	down	mRNA	38.22	5.18	20.34	1.47	6.66	15.87	21.2467	8	hypothetical protein [Vibrio mimicus]	------	------	------
VM_01170	hypothetical protein	0.424	-1.23834	0.021838	0.0598939	down	mRNA	35.07	3.54	16.26	8.81	13.58	3.49	18.29	8.62667	MULTISPECIES: 7-cyano-7-deazaguanine/7-aminomethyl-7-deazaguanine transporter [Vibrio]	BP:queuosine salvage;CC:integral component of plasma membrane;MF:transmembrane transporter activity;	------	------
VM_19395	reductase	0.346	-1.53098	0.022198	0.0606381	down	mRNA	6.53	6.49	3.5	1.43	4.46	4.33	5.50667	3.40667	NAD(P)H-dependent oxidoreductase [Vibrio mimicus]	MF:oxidoreductase activity;	------	------
VM_04900	metal-dependent hydrolase	2.017	1.0124	0.0223758	0.0610426	up	mRNA	11.58	6.46	5.57	19.49	24.75	24.55	7.87	22.93	TatD family hydrolase [Vibrio mimicus]	------	------	------
VM_06825	transposase	0.483	-1.04921	0.0227608	0.061928	down	mRNA	13.5	3.03	12.31	3.79	10.82	4.1	9.61333	6.23667	IS200/IS605 family transposase [Vibrio mimicus]	------	------	------
VM_08630	transcriptional regulator	2.306	1.20554	0.0227885	0.0619622	up	mRNA	211.47	242.79	190.67	813.06	805.53	872.21	214.977	830.267	glycine cleavage system protein R [Vibrio mimicus]	BP:regulation of transcription, DNA-templated;CC:cytoplasm;	------	------
VM_11500	isocitrate lyase	0.358	-1.48198	0.0230318	0.0624171	down	mRNA	77.11	163.98	188.69	66.48	57.88	139.95	143.26	88.1033	isocitrate lyase [Vibrio mimicus]	BP:carboxylic acid metabolic process;MF:isocitrate lyase activity;MF:metal ion binding;	map00630	Glyoxylate and dicarboxylate metabolism
VM_16045	S-adenosylhomocysteine hydrolase	0.273	-1.87107	0.0233499	0.0631956	down	mRNA	10.41	2.06	8.45	0.55	7.79	0.45	6.97333	2.93	phage protein [Vibrio mimicus]	------	------	------
VM_14215	ligand-gated channel protein	0.493	-1.02162	0.0233925	0.0632547	down	mRNA	4.95	0.9	3.24	0.94	3.56	1.42	3.03	1.97333	TonB-dependent siderophore receptor [Vibrio mimicus]	BP:iron ion homeostasis;CC:cell outer membrane;MF:signaling receptor activity;MF:siderophore uptake transmembrane transporter activity;	------	------
VM_18855	acetyltransferase	0.474	-1.07692	0.0234026	0.0632547	down	mRNA	34.84	29.06	26.6	16.07	26.66	27.02	30.1667	23.25	N-acetyltransferase [Vibrio mimicus]	MF:transferase activity;	------	------
VM_09210	Na+/H+ antiporter	0.456	-1.13285	0.0234723	0.0634016	down	mRNA	20.98	2.07	11.08	2.95	12.05	4.14	11.3767	6.38	Na+/H+ antiporter NhaC family protein [Vibrio mimicus]	CC:integral component of membrane;CC:plasma membrane;	------	------
VM_20305	hypothetical protein	2.033	1.02393	0.0236276	0.0637791	up	mRNA	18.55	4.26	14.63	23.54	34.24	38.78	12.48	32.1867	hypothetical protein [Vibrio mimicus]	------	------	------
VM_07105	ribonucleotide-diphosphate reductase subunit alpha	0.372	-1.4272	0.0237952	0.0640628	down	mRNA	13.53	1.75	9.4	0.68	4.58	5.98	8.22667	3.74667	class 1b ribonucleoside-diphosphate reductase subunit alpha [Vibrio mimicus]	BP:DNA replication;MF:ribonucleoside-diphosphate reductase activity, thioredoxin disulfide as acceptor;MF:ATP binding;	map00240;map00230	Pyrimidine metabolism;Purine metabolism
VM_08410	molecular chaperone TorD	0.338	-1.56495	0.0239446	0.0642963	down	mRNA	10.33	2.27	7.6	1.6	5.8	1.97	6.73333	3.12333	PTS lactose/cellobiose transporter subunit IIA [Vibrio mimicus]	BP:phosphoenolpyruvate-dependent sugar phosphotransferase system;MF:transferase activity;MF:metal ion binding;	map02060;map00500	Phosphotransferase system (PTS);Starch and sucrose metabolism
VM_01215	hypothetical protein	0.414	-1.27141	0.0241417	0.064614	down	mRNA	4.82	1.65	4.06	1.38	3.36	1.35	3.51	2.03	hypothetical protein [Vibrio mimicus]	------	------	------
VM_10930	hypothetical protein	0.414	-1.27141	0.0241417	0.064614	down	mRNA	4.82	1.65	4.06	1.38	3.36	1.35	3.51	2.03	hypothetical protein [Vibrio mimicus]	------	------	------
VM_12910	hypothetical protein	0.346	-1.53037	0.0242802	0.0649001	down	mRNA	7.09	2.14	4.9	2.07	3.29	1.11	4.71	2.15667	hypothetical protein [Vibrio mimicus]	------	------	------
VM_00560	hypothetical protein	0.334	-1.5822	0.0248335	0.0662064	down	mRNA	10.29	2.35	7.15	1.02	6.8	1.72	6.59667	3.18	hypothetical protein VM_00560 [Vibrio mimicus]	------	------	------
VM_18525	hypothetical protein	0.379	-1.39968	0.0253768	0.0675234	down	mRNA	10	3.85	5.14	0.56	5.39	4.88	6.33	3.61	TRAP transporter large permease [Vibrio mimicus]	CC:integral component of membrane;CC:plasma membrane;	------	------
VM_16505	glyoxalase	2.207	1.14194	0.0254424	0.067654	up	mRNA	7.74	4.06	5.56	9.48	21.84	24.5	5.78667	18.6067	VOC family protein [Vibrio mimicus]	------	------	------
VM_15170	aldehyde-activating protein	0.496	-1.01143	0.0259321	0.0687778	down	mRNA	13.6	3.12	9.01	3.67	6.13	6.31	8.57667	5.37	GFA family protein [Vibrio mimicus]	------	------	------
VM_16460	efflux transporter periplasmic adaptor subunit	2.05	1.03548	0.0261488	0.0692105	up	mRNA	75.08	47.71	54.74	124.86	143.19	266.8	59.1767	178.283	efflux RND transporter periplasmic adaptor subunit [Vibrio mimicus]	------	------	------
VM_13325	hypothetical protein	0.25	-2.00112	0.026177	0.0692105	down	mRNA	23.09	4.38	9.64	1.47	8.77	2.44	12.37	4.22667	MULTISPECIES: hypothetical protein [Vibrio]	------	------	------
VM_05515	hypothetical protein	0.258	-1.95647	0.0261833	0.0692105	down	mRNA	5.58	1.23	4.1	0.07	3.6	0.68	3.63667	1.45	hypothetical protein [Vibrio mimicus]	------	------	------
VM_10780	hypothetical protein	0.322	-1.63468	0.0261964	0.0692105	down	mRNA	30.42	40.87	22.26	13.64	12.93	27.29	31.1833	17.9533	MULTISPECIES: DUF4250 domain-containing protein [Vibrio]	------	------	------
VM_07275	chemotaxis protein	0.493	-1.02178	0.0266765	0.0702075	down	mRNA	5.28	1.07	3.18	0.97	4.24	1.2	3.17667	2.13667	methyl-accepting chemotaxis protein [Vibrio mimicus]	BP:signal transduction;CC:integral component of membrane;	map02030;map02020	Bacterial chemotaxis;Two-component system
VM_17730	AraC family transcriptional regulator	0.469	-1.09305	0.026998	0.0709628	down	mRNA	12.18	2.47	6.36	1.4	6.58	4.99	7.00333	4.32333	AraC family transcriptional regulator [Vibrio mimicus]	MF:transcription factor activity, sequence-specific DNA binding;MF:sequence-specific DNA binding;	------	------
VM_01995	50S ribosomal protein L29	0.467	-1.09829	0.0273022	0.0715786	down	mRNA	3129.7	216.49	1612.51	813.82	845.05	732.16	1652.9	797.01	LSU ribosomal protein L29p (L35e) [Vibrio cholerae MJ-1236]	BP:translation;CC:ribosome;CC:cytosolic large ribosomal subunit;MF:structural constituent of ribosome;	map03010	Ribosome
VM_19730	flagellar basal body rod modification protein	0.336	-1.57194	0.027684	0.0723487	down	mRNA	13.21	2.16	5.38	0.81	7.82	1.2	6.91667	3.27667	flagellar hook assembly protein FlgD [Vibrio mimicus]	BP:bacterial-type flagellum organization;	map02040	Flagellar assembly
VM_07570	cytochrome-c oxidase	2.192	1.13251	0.0280465	0.0729706	up	mRNA	58.77	38.19	39.25	149.38	145.68	140.19	45.4033	145.083	CcoQ/FixQ family Cbb3-type cytochrome c oxidase assembly chaperone [Vibrio mimicus]	CC:integral component of membrane;MF:cytochrome-c oxidase activity;MF:oxidoreductase activity;	map00190;map02020	Oxidative phosphorylation;Two-component system
VM_03375	cysteine desulfurase%2C sulfur acceptor subunit CsdE	0.476	-1.07185	0.0282159	0.0733649	down	mRNA	20.89	4.15	13.42	4.6	15.04	4.85	12.82	8.16333	cysteine desulfurase sulfur acceptor subunit CsdE [Vibrio mimicus]	------	------	------
VM_19120	ABC transporter substrate-binding protein	0.438	-1.19096	0.0288233	0.0747548	down	mRNA	7.11	0.88	5.33	1.12	4.89	1.56	4.44	2.52333	ABC transporter substrate-binding protein [Vibrio mimicus]	BP:transmembrane transport;CC:ATP-binding cassett;	map02024	Quorum sensing
VM_01340	hypothetical protein	0.337	-1.56791	0.029174	0.0755212	down	mRNA	10.1	1.6	6.92	0.56	7.13	1.33	6.20667	3.00667	hypothetical protein [Vibrio mimicus]	------	------	------
VM_11055	hypothetical protein	0.337	-1.56791	0.029174	0.0755212	down	mRNA	10.1	1.6	6.92	0.56	7.13	1.33	6.20667	3.00667	hypothetical protein [Vibrio mimicus]	------	------	------
VM_16080	reductase	0.417	-1.26137	0.0293234	0.07586	down	mRNA	3.5	1.51	1.82	0.65	2.79	0.95	2.27667	1.46333	Gfo/Idh/MocA family oxidoreductase [Vibrio mimicus]	------	map01053	Biosynthesis of siderophore group nonribosomal peptides
VM_15465	plasmid maintenance protein CcdB	0.496	-1.01153	0.0299907	0.0774398	down	mRNA	21.03	7.57	10.93	5.3	17.85	5.71	13.1767	9.62	CcdB family protein [Vibrio mimicus]	BP:plasmid maintenance;MF:DNA topoisomeras;	------	------
VM_19370	NAD(P)H:quinone oxidoreductase%2C type IV	0.343	-1.54352	0.0300237	0.0774763	down	mRNA	9.6	1.22	8.33	0.65	6.27	2.08	6.38333	3	NAD(P)H:quinone oxidoreductase [Vibrio mimicus]	MF:NADP binding;MF:flavin adenine dinucleotide binding;MF:NAD binding;MF:NADPH dehydrogenas;MF:NADH dehydrogenas;MF:FMN binding;	map00130	Ubiquinone and other terpenoid-quinone biosynthesis
VM_17815	sodium:proton antiporter	0.421	-1.24803	0.0304962	0.0783998	down	mRNA	10.36	1.42	4.84	1.5	6.52	1.09	5.54	3.03667	sodium:proton antiporter [Vibrio mimicus]	CC:integral component of membrane;CC:plasma membrane;	------	------
VM_13230	50S ribosomal protein L27	2.099	1.06947	0.03107	0.0796309	up	mRNA	324.64	36.95	156.4	508.39	370.49	256.05	172.663	378.31	MULTISPECIES: 50S ribosomal protein L27 [Vibrio]	BP:translation;CC:cytosolic large ribosomal subunit;CC:ribosome;MF:structural constituent of ribosome;	map03010	Ribosome
VM_19750	flagellar basal body L-ring protein	0.284	-1.81654	0.0310722	0.0796309	down	mRNA	9.02	2.47	6.97	0.35	7.42	0.7	6.15333	2.82333	flagellar L-ring protein FlgH [Vibrio mimicus SX-4]	BP:bacterial-type flagellum-dependent cell motility;CC:cell outer membrane;CC:bacterial-type flagellum basal body, distal rod, L ring;MF:motor activity;	map02040	Flagellar assembly
VM_01065	hypothetical protein	0.352	-1.50839	0.0311448	0.0797672	down	mRNA	12.53	1.98	6.59	1.66	7.57	0.81	7.03333	3.34667	hypothetical protein [Vibrio mimicus]	------	------	------
VM_01425	multidrug DMT transporter permease	0.468	-1.09695	0.0316413	0.080837	down	mRNA	8.84	1.13	3.71	1.39	4.96	1.63	4.56	2.66	DNA circularization N-terminal domain-containing protein [Vibrio mimicus]	------	------	------
VM_02145	adenylyl-sulfate kinase	0.414	-1.27306	0.0320936	0.0818906	down	mRNA	8.43	9.29	8.85	3.54	12.76	4.11	8.85667	6.80333	adenylyl-sulfate kinase [Vibrio mimicus]	BP:sulfate assimilation;BP:hydrogen sulfide biosynthetic process;MF:adenylylsulfate kinase activity;MF:ATP binding;	map00230;map00920	Purine metabolism;Sulfur metabolism
VM_12530	hypothetical protein	2.707	1.43666	0.0331007	0.0840941	up	mRNA	158.7	391.16	183.9	1213.15	1223	1454.77	244.587	1296.97	murein hydrolase activator NlpD [Vibrio mimicus]	MF:hydrolase activity;	------	------
VM_15185	hypothetical protein	0.328	-1.60891	0.033195	0.0842817	down	mRNA	27.19	1.65	9.2	0.78	10.86	3.65	12.68	5.09667	MULTISPECIES: hypothetical protein [Vibrio]	------	------	------
VM_01395	hypothetical protein	0.29	-1.78502	0.0339219	0.0857028	down	mRNA	7.4	0.69	3.77	0.27	3.57	0.82	3.95333	1.55333	MULTISPECIES: hypothetical protein [Vibrio]	------	------	------
VM_11100	hypothetical protein	0.29	-1.78502	0.0339219	0.0857028	down	mRNA	7.4	0.69	3.77	0.27	3.57	0.82	3.95333	1.55333	MULTISPECIES: hypothetical protein [Vibrio]	------	------	------
VM_20355	outer membrane lipoprotein-sorting protein	0.302	-1.72862	0.0342967	0.0865434	down	mRNA	10.48	1.84	5.94	0.31	6.94	0.95	6.08667	2.73333	outer membrane lipoprotein-sorting protein [Vibrio mimicus]	BP:protein transport;	------	------
VM_16035	hypothetical protein	0.382	-1.39012	0.0344849	0.0869123	down	mRNA	6.99	3.98	4.02	1.76	4.75	2.33	4.99667	2.94667	MULTISPECIES: hypothetical protein [Vibrio]	------	------	------
VM_07120	peptide ABC transporter permease	0.473	-1.08029	0.0345759	0.0870338	down	mRNA	6.62	1.6	7.58	2.33	6.16	1.64	5.26667	3.37667	ABC transporter permease [Vibrio mimicus]	CC:integral component of membrane;CC:plasma membrane;	------	------
VM_17085	lipase	0.43	-1.21914	0.035023	0.0878185	down	mRNA	5.89	1.13	3.69	0.72	4.61	1.12	3.57	2.15	lipase-related protein [Vibrio mimicus]	BP:lipid metabolic process;	------	------
VM_17390	D-xylose ABC transporter ATP-binding protein	0.481	-1.05659	0.0356094	0.0890343	down	mRNA	10.92	1.51	6.64	2.18	7.61	1.96	6.35667	3.91667	sugar ABC transporter ATP-binding protein [Vibrio mimicus]	------	map02010	ABC transporters
VM_06435	hypothetical protein	0.485	-1.04378	0.0365485	0.0908838	down	mRNA	59.45	7.35	26.49	18.48	19.95	11.81	31.0967	16.7467	YciI family protein [Vibrio mimicus]	------	------	------
VM_17800	GMP reductase	0.393	-1.34564	0.0372946	0.0923878	down	mRNA	23.28	3.22	14.38	2.03	17.97	2.47	13.6267	7.49	GMP reductase [Vibrio mimicus]	------	map00230	Purine metabolism
VM_18185	type VI secretion system-associated protein	0.383	-1.38556	0.0373078	0.0923878	down	mRNA	6.73	1.13	3.96	0.52	4.97	0.93	3.94	2.14	type VI secretion system baseplate subunit TssK [Vibrio mimicus]	------	map02025	Biofilm formation - Pseudomonas aeruginosa
VM_11115	phage tail protein	0.239	-2.06467	0.0374311	0.0925179	down	mRNA	14.87	1.94	11.32	0.61	8.87	0.28	9.37667	3.25333	MULTISPECIES: phage tail tube protein [Vibrio]	------	------	------
VM_01410	phage tail protein	0.239	-2.06467	0.0374311	0.0925179	down	mRNA	14.87	1.94	11.32	0.61	8.87	0.28	9.37667	3.25333	MULTISPECIES: phage tail tube protein [Vibrio]	------	------	------
VM_00820	nitrogen regulation protein NR	0.441	-1.18257	0.0378341	0.0932893	down	mRNA	8.82	3.26	5.57	1.68	8	2.14	5.88333	3.94	DUF4124 domain-containing protein [Vibrio mimicus]	------	------	------
VM_09190	bifunctional imidazole glycerol-phosphate dehydratase/histidinol phosphatase	0.468	-1.09591	0.0379903	0.0936181	down	mRNA	15.14	15.75	37.09	14.05	14.24	18.96	22.66	15.75	bifunctional histidinol-phosphatase/imidazoleglycerol-phosphate dehydratase HisB [Vibrio mimicus]	BP:histidine biosynthetic process;CC:cytoplasm;MF:metal ion binding;MF:imidazoleglycerol-phosphate dehydratase activity;MF:histidinol-phosphatase activity;	map00340	Histidine metabolism
VM_14810	3-ketoacyl-CoA thiolase	2.265	1.17935	0.0383815	0.0943555	up	mRNA	36.58	51.94	37.01	158.43	153.4	179.78	41.8433	163.87	acetyl-CoA C-acyltransferase FadA [Vibrio mimicus]	BP:fatty acid beta-oxidation;CC:cytoplasm;MF:acetyl-CoA C-acyltransferase activity;	map00280;map00281;map00642;map00592;map00362;map00071	Valine, leucine and isoleucine degradation;Geraniol degradation;Ethylbenzene degradation;alpha-Linolenic acid metabolism;Benzoate degradation;Fatty acid degradation
VM_01905	glutathione-regulated potassium-efflux system protein KefB	2.03	1.02132	0.03875	0.0950854	up	mRNA	11.56	11.96	9.8	30.83	42.74	39.36	11.1067	37.6433	glutathione-regulated potassium-efflux system protein KefB [Vibrio mimicus]	------	------	------
VM_16015	hypothetical protein	0.287	-1.79883	0.0396695	0.0969987	down	mRNA	10.89	0.74	7.35	0.63	5.97	0.68	6.32667	2.42667	hypothetical protein [Vibrio mimicus]	------	------	------
VM_02860	type IV-A pilus assembly ATPase PilB	0.354	-1.49615	0.039874	0.09732	down	mRNA	2.54	0.44	1.83	0.2	1.89	0.36	1.60333	0.816667	type IV-A pilus assembly ATPase PilB [Vibrio mimicus]	BP:pilus assembly;MF:ATPase activity;MF:nucleotide binding;	------	------
VM_10835	general secretion pathway protein GspH	0.331	-1.59295	0.0410725	0.0998344	down	mRNA	7.23	0.7	4.33	0.4	4.54	0.61	4.08667	1.85	prepilin-type N-terminal cleavage/methylation domain-containing protein [Vibrio mimicus]	------	------	------
VM_17365	efflux transporter periplasmic adaptor subunit	0.408	-1.29495	0.0413476	0.100384	down	mRNA	8.52	1.01	4.2	0.58	5.45	1.43	4.57667	2.48667	efflux RND transporter periplasmic adaptor subunit [Vibrio mimicus]	CC:membrane;MF:transmembrane transporter activity;	map02020	Two-component system
VM_12500	sulfate ABC transporter permease subunit CysW	0.452	-1.14453	0.041384	0.100413	down	mRNA	18.23	5.44	10.51	3.21	17.32	2.81	11.3933	7.78	sulfate ABC transporter permease subunit CysW [Vibrio mimicus]	BP:sulfate transport;CC:integral component of membrane;CC:plasma membrane;MF:ATPase-coupled sulfate transmembrane transporter activity;	map02010;map00920	ABC transporters;Sulfur metabolism
VM_11075	peptidase	0.328	-1.6064	0.0427871	0.103329	down	mRNA	32.43	4.9	16.94	1.74	23.17	1.2	18.09	8.70333	peptidase [Vibrio mimicus]	------	------	------
VM_10775	hypothetical protein	0.48	-1.05894	0.0434099	0.104648	down	mRNA	50.46	38.36	28.44	20.52	32.8	38.03	39.0867	30.45	YaeP family protein [Vibrio mimicus]	------	------	------
VM_10535	UDP-N-acetylglucosamine 2-epimerase	0.268	-1.89877	0.0435617	0.104829	down	mRNA	10.1	0.87	5.05	0.12	5.42	0.49	5.34	2.01	UDP-N-acetylglucosamine 2-epimerase (non-hydrolyzing) VpsA [Vibrio mimicus]	------	map00520;map00541;map02020;map05111	Amino sugar and nucleotide sugar metabolism;O-Antigen nucleotide sugar biosynthesis;Two-component system;Biofilm formation - Vibrio cholerae
VM_01625	hypothetical protein	2.072	1.05116	0.0436434	0.104964	up	mRNA	13.34	11.65	14.07	29.94	38.37	57.48	13.02	41.93	DUF3135 domain-containing protein [Vibrio mimicus]	------	------	------
VM_20575	ketohydroxyglutarate aldolase	0.288	-1.79359	0.0438897	0.105371	down	mRNA	10.75	1.15	6.86	0.22	6.59	0.89	6.25333	2.56667	bifunctional 4-hydroxy-2-oxoglutarate aldolase/2-dehydro-3-deoxy-phosphogluconate aldolase [Vibrio mimicus]	MF:2-dehydro-3-deoxy-phosphogluconate aldolase activity;	map00630;map00030	Glyoxylate and dicarboxylate metabolism;Pentose phosphate pathway
VM_18970	type IV secretion protein Rhs	0.41	-1.28495	0.0440981	0.105686	down	mRNA	11.41	1.25	6.48	1.04	8.13	1.34	6.38	3.50333	type VI secretion system tip protein VgrG [Vibrio mimicus]	------	map03070	Bacterial secretion system
VM_00910	type II secretion system protein GspI	0.33	-1.59985	0.0441249	0.105689	down	mRNA	19.75	3.33	12.19	1.06	13.9	2.04	11.7567	5.66667	type II secretion system minor pseudopilin GspI [Vibrio mimicus]	BP:protein secretion by the type II secretion system;CC:integral component of membrane;CC:type II protein secretion system complex;CC:plasma membrane;	map03070;map05111	Bacterial secretion system;Biofilm formation - Vibrio cholerae
VM_06325	hypothetical protein	2.224	1.15328	0.0443017	0.105872	up	mRNA	4.2	3.44	3.07	7.25	13.86	16.14	3.57	12.4167	DUF2007 domain-containing protein [Vibrio mimicus]	------	------	------
VM_00800	adenosine deaminase	2.084	1.05929	0.0443048	0.105872	up	mRNA	34.14	8.06	22.91	14.16	71.85	92.71	21.7033	59.5733	adenosine deaminase [Vibrio mimicus]	------	map05340;map00230	Primary immunodeficiency;Purine metabolism
VM_12930	ABC transporter substrate-binding protein	0.475	-1.07475	0.0445564	0.106411	down	mRNA	12.33	1.96	9.24	1.44	9.16	4.35	7.84333	4.98333	TRAP transporter substrate-binding protein [Vibrio mimicus]	------	------	------
VM_18550	hypothetical protein	0.343	-1.54354	0.0448277	0.106935	down	mRNA	7.95	1.92	6	0.43	6.19	1.59	5.29	2.73667	YgjV family protein [Vibrio mimicus]	CC:integral component of membrane;	------	------
VM_05920	hypothetical protein	0.428	-1.22282	0.0451933	0.107619	down	mRNA	58.31	3.96	37.97	5.97	17.34	24.84	33.4133	16.05	L-alanine exporter AlaE [Vibrio mimicus]	BP:amino acid export;CC:integral component of plasma membrane;MF:L-amino acid efflux transmembrane transporter activity;	------	------
VM_16285	phosphonoacetaldehyde hydrolase	0.425	-1.23481	0.0459165	0.108836	down	mRNA	5.41	0.97	1.97	0.71	3.17	0.86	2.78333	1.58	phosphonoacetaldehyde hydrolase [Vibrio mimicus]	------	map00440	Phosphonate and phosphinate metabolism
VM_11245	citrate lyase acyl carrier protein	0.127	-2.98273	0.046037	0.109059	down	mRNA	4.54	1.29	2.31	0	1.7	0	2.71333	0.566667	citrate lyase acyl carrier protein [Vibrio mimicus]	CC:cytoplasm;MF:lyase activity;	map02020	Two-component system
VM_06535	peptide ABC transporter ATP-binding protein	2.069	1.04894	0.0460777	0.109092	up	mRNA	8.3	9.97	10.05	24.62	34.02	39.26	9.44	32.6333	ATP-binding cassette domain-containing protein [Vibrio mimicus]	MF:hydrolase activity;MF:ATP binding;	map02010;map01503	Cationic antimicrobial peptide (CAMP) resistance
VM_19835	flagellar biosynthesis protein FlhA	0.429	-1.22195	0.0462514	0.109377	down	mRNA	5.5	1.07	3.35	0.57	4.66	0.88	3.30667	2.03667	flagellar biosynthesis protein FlhA [Vibrio mimicus]	BP:protein secretion;CC:integral component of membrane;CC:plasma membrane;	map02040	Flagellar assembly
VM_09770	endonuclease	2.555	1.35343	0.0469357	0.110804	up	mRNA	24.33	2.04	10.98	9.46	25.34	69.16	12.45	34.6533	MULTISPECIES: TnsA endonuclease N-terminal domain-containing protein [Vibrio]	MF:endonuclease activity;	------	------
VM_04555	ferrous iron transport protein B	0.484	-1.04783	0.0470686	0.111054	down	mRNA	33.2	7.22	14.6	2.81	13.43	17.91	18.34	11.3833	Fe(2+) transporter permease subunit FeoB [Vibrio mimicus]	------	------	------
VM_09975	molybdenum cofactor biosynthesis protein C	0.482	-1.0516	0.0472618	0.111292	down	mRNA	17.48	14.17	11.88	7.92	11.37	14.14	14.51	11.1433	cyclic pyranopterin monophosphate synthase MoaC [Vibrio mimicus]	BP:Mo-molybdopterin cofactor biosynthetic process;MF:cyclic pyranopterin monophosphate synthase activity;	map04122;map00790	Sulfur relay system;Folate biosynthesis
VM_18585	hypothetical protein	0.485	-1.04515	0.047782	0.111964	down	mRNA	7.58	1.55	5.95	1.24	6.96	2.04	5.02667	3.41333	serine transporter [Vibrio mimicus MB451]	BP:amino acid transmembrane transport;CC:integral component of membrane;CC:plasma membrane;	------	------
VM_16515	hypothetical protein	2.241	1.1644	0.0479222	0.112229	up	mRNA	7.86	1.1	6.9	7.26	31.59	9.37	5.28667	16.0733	hypothetical protein [Vibrio mimicus]	CC:integral component of membrane;	------	------
VM_05255	CDP-diacylglycerol--glycerol-3-phosphate 3-phosphatidyltransferase	0.451	-1.14752	0.0482001	0.112625	down	mRNA	9.75	1.15	3.48	1.43	4.85	1.69	4.79333	2.65667	CDP-alcohol phosphatidyltransferase family protein [Vibrio mimicus]	------	------	------
VM_12860	integrase	0.295	-1.76211	0.0490524	0.114224	down	mRNA	6.23	1.22	4.4	0.21	4.95	0.29	3.95	1.81667	integrase [Vibrio mimicus]	------	------	------
VM_19080	short chain dehydrogenase	0.367	-1.44694	0.0497452	0.115706	down	mRNA	4.83	1.46	3.09	0.3	4.11	0.95	3.12667	1.78667	SDR family oxidoreductase [Vibrio mimicus]	MF:oxidoreductase activity;	------	------
sRNA0028		0.019	-5.68486	8.71527e-29	1.7028e-26	down	sRNA	206.79	130.36	150.71	3.85	8.36	3.02	162.62	5.07667
sRNA0127		47.852	5.5805	1.04315e-17	9.51123e-16	up	sRNA	30.6	25.42	17.63	1712.03	1465.99	1175.66	24.55	1451.23
sRNA0207		9.595	3.26233	2.69388e-17	2.12558e-15	up	sRNA	32.55	10.41	19	241.47	254.94	261.56	20.6533	252.657
sRNA0177		0.014	-6.13445	2.77478e-17	2.1481e-15	down	sRNA	113.2	249.84	99.17	3.63	4.64	5.3	154.07	4.52333
sRNA0179		0.012	-6.39546	3.11504e-17	2.36686e-15	down	sRNA	180.94	460.35	280.32	7.07	8.37	6.89	307.203	7.44333
sRNA0131		26.693	4.73837	1.87129e-15	1.1291e-13	up	sRNA	2.55	2.38	2.59	98.64	89.18	85.26	2.50667	91.0267
sRNA0178		0.015	-6.08143	2.97998e-14	1.47311e-12	down	sRNA	51.46	163.29	56.88	1.7	3.83	3.64	90.5433	3.05667
sRNA0176		0.011	-6.56623	1.07902e-12	4.06166e-11	down	sRNA	26.86	65.51	34.31	0.62	1.48	0.76	42.2267	0.953333
sRNA0079		53.903	5.75229	8.16607e-12	2.72401e-10	up	sRNA	5.04	1.37	2.53	101.91	131.7	376.16	2.98	203.257
sRNA0041		9.973	3.31809	1.53993e-11	4.89792e-10	up	sRNA	22.93	13.1	25.99	304.06	190.46	337.55	20.6733	277.357
sRNA0008		15.327	3.93796	2.92979e-11	8.52549e-10	up	sRNA	9.71	2.87	3.27	60.18	96.25	155.81	5.28333	104.08
sRNA0181		0.197	-2.34505	4.32921e-11	1.22502e-09	down	sRNA	323.47	123.74	155	41.77	60.07	61.83	200.737	54.5567
sRNA0002		0.133	-2.91517	7.25102e-11	1.9263e-09	down	sRNA	456.47	203.74	237.77	43.23	46.85	77.25	299.327	55.7767
sRNA0015		18.397	4.20141	6.01283e-10	1.37825e-08	up	sRNA	5.09	4.66	0.94	98.95	91.37	100.96	3.56333	97.0933
sRNA0112		0.236	-2.08112	1.19427e-09	2.50927e-08	down	sRNA	93.35	19.31	56.37	12.46	27.1	11.54	56.3433	17.0333
sRNA0058		0.123	-3.02895	1.21702e-09	2.50927e-08	down	sRNA	211.96	188.99	233.59	30.87	40.51	54.87	211.513	42.0833
sRNA0044		0.123	-3.02895	1.21702e-09	2.50927e-08	down	sRNA	211.96	188.99	233.59	30.87	40.51	54.87	211.513	42.0833
sRNA0195		0.123	-3.02895	1.21702e-09	2.50927e-08	down	sRNA	211.96	188.99	233.59	30.87	40.51	54.87	211.513	42.0833
sRNA0088		0.123	-3.02895	1.21702e-09	2.50927e-08	down	sRNA	211.96	188.99	233.59	30.87	40.51	54.87	211.513	42.0833
sRNA0065		0.123	-3.02895	1.21702e-09	2.50927e-08	down	sRNA	211.96	188.99	233.59	30.87	40.51	54.87	211.513	42.0833
sRNA0237		0.123	-3.02895	1.21702e-09	2.50927e-08	down	sRNA	211.96	188.99	233.59	30.87	40.51	54.87	211.513	42.0833
sRNA0219		0.123	-3.02895	1.21702e-09	2.50927e-08	down	sRNA	211.96	188.99	233.59	30.87	40.51	54.87	211.513	42.0833
sRNA0230		0.123	-3.02895	1.21702e-09	2.50927e-08	down	sRNA	211.96	188.99	233.59	30.87	40.51	54.87	211.513	42.0833
sRNA0164		0.123	-3.02895	1.21702e-09	2.50927e-08	down	sRNA	211.96	188.99	233.59	30.87	40.51	54.87	211.513	42.0833
sRNA0203		0.123	-3.02895	1.21702e-09	2.50927e-08	down	sRNA	211.96	188.99	233.59	30.87	40.51	54.87	211.513	42.0833
sRNA0120		255.412	7.99668	1.76293e-09	3.46092e-08	up	sRNA	0	0	0	755.44	790.44	585.04	0	710.307
sRNA0165		0.183	-2.45076	2.17375e-09	4.0357e-08	down	sRNA	29.49	14.86	20.65	4.47	7.65	5.12	21.6667	5.74667
sRNA0057		0.183	-2.45076	2.17375e-09	4.0357e-08	down	sRNA	29.49	14.86	20.65	4.47	7.65	5.12	21.6667	5.74667
sRNA0238		0.183	-2.45076	2.17375e-09	4.0357e-08	down	sRNA	29.49	14.86	20.65	4.47	7.65	5.12	21.6667	5.74667
sRNA0043		0.183	-2.45076	2.17375e-09	4.0357e-08	down	sRNA	29.49	14.86	20.65	4.47	7.65	5.12	21.6667	5.74667
sRNA0220		0.183	-2.45076	2.17375e-09	4.0357e-08	down	sRNA	29.49	14.86	20.65	4.47	7.65	5.12	21.6667	5.74667
sRNA0087		0.183	-2.45076	2.17375e-09	4.0357e-08	down	sRNA	29.49	14.86	20.65	4.47	7.65	5.12	21.6667	5.74667
sRNA0064		0.183	-2.45076	2.17375e-09	4.0357e-08	down	sRNA	29.49	14.86	20.65	4.47	7.65	5.12	21.6667	5.74667
sRNA0231		0.183	-2.45076	2.17375e-09	4.0357e-08	down	sRNA	29.49	14.86	20.65	4.47	7.65	5.12	21.6667	5.74667
sRNA0196		0.183	-2.45076	2.17375e-09	4.0357e-08	down	sRNA	29.49	14.86	20.65	4.47	7.65	5.12	21.6667	5.74667
sRNA0204		0.183	-2.45076	2.17375e-09	4.0357e-08	down	sRNA	29.49	14.86	20.65	4.47	7.65	5.12	21.6667	5.74667
sRNA0201		0.122	-3.03406	4.98937e-09	8.38991e-08	down	sRNA	59.14	46.58	51.47	7.5	13.94	10.09	52.3967	10.51
sRNA0067		0.122	-3.03406	4.98937e-09	8.38991e-08	down	sRNA	59.14	46.58	51.47	7.5	13.94	10.09	52.3967	10.51
sRNA0193		0.122	-3.03406	4.98937e-09	8.38991e-08	down	sRNA	59.14	46.58	51.47	7.5	13.94	10.09	52.3967	10.51
sRNA0162		0.122	-3.03406	4.98937e-09	8.38991e-08	down	sRNA	59.14	46.58	51.47	7.5	13.94	10.09	52.3967	10.51
sRNA0090		0.122	-3.03406	4.98937e-09	8.38991e-08	down	sRNA	59.14	46.58	51.47	7.5	13.94	10.09	52.3967	10.51
sRNA0060		0.122	-3.03406	4.98937e-09	8.38991e-08	down	sRNA	59.14	46.58	51.47	7.5	13.94	10.09	52.3967	10.51
sRNA0217		0.122	-3.03406	4.98937e-09	8.38991e-08	down	sRNA	59.14	46.58	51.47	7.5	13.94	10.09	52.3967	10.51
sRNA0235		0.122	-3.03406	4.98937e-09	8.38991e-08	down	sRNA	59.14	46.58	51.47	7.5	13.94	10.09	52.3967	10.51
sRNA0228		0.122	-3.03406	4.98937e-09	8.38991e-08	down	sRNA	59.14	46.58	51.47	7.5	13.94	10.09	52.3967	10.51
sRNA0046		0.122	-3.03406	4.98937e-09	8.38991e-08	down	sRNA	59.14	46.58	51.47	7.5	13.94	10.09	52.3967	10.51
sRNA0093		9.871	3.3032	5.62992e-09	9.39007e-08	up	sRNA	92.22	9.18	76.66	769.39	650.26	537.14	59.3533	652.263
sRNA0159		13.021	3.70276	1.51053e-08	2.32996e-07	up	sRNA	26.65	43.86	40.78	885.72	700.27	663.12	37.0967	749.703
sRNA0106		7.317	2.87133	9.33316e-08	1.23929e-06	up	sRNA	7.46	4.44	12.11	56.2	78.4	112.29	8.00333	82.2967
sRNA0113		0.226	-2.14443	3.95631e-07	4.66458e-06	down	sRNA	321.2	108.33	291.39	53.5	71.02	93.57	240.307	72.6967
sRNA0227		0.194	-2.36553	4.12557e-07	4.7151e-06	down	sRNA	82.65	69.64	83.39	17.23	24.2	31.02	78.56	24.15
sRNA0091		0.194	-2.36553	4.12557e-07	4.7151e-06	down	sRNA	82.65	69.64	83.39	17.23	24.2	31.02	78.56	24.15
sRNA0161		0.194	-2.36553	4.12557e-07	4.7151e-06	down	sRNA	82.65	69.64	83.39	17.23	24.2	31.02	78.56	24.15
sRNA0047		0.194	-2.36553	4.12557e-07	4.7151e-06	down	sRNA	82.65	69.64	83.39	17.23	24.2	31.02	78.56	24.15
sRNA0068		0.194	-2.36553	4.12557e-07	4.7151e-06	down	sRNA	82.65	69.64	83.39	17.23	24.2	31.02	78.56	24.15
sRNA0061		0.194	-2.36553	4.12557e-07	4.7151e-06	down	sRNA	82.65	69.64	83.39	17.23	24.2	31.02	78.56	24.15
sRNA0192		0.194	-2.36553	4.12557e-07	4.7151e-06	down	sRNA	82.65	69.64	83.39	17.23	24.2	31.02	78.56	24.15
sRNA0234		0.194	-2.36553	4.12557e-07	4.7151e-06	down	sRNA	82.65	69.64	83.39	17.23	24.2	31.02	78.56	24.15
sRNA0200		0.194	-2.36553	4.12557e-07	4.7151e-06	down	sRNA	82.65	69.64	83.39	17.23	24.2	31.02	78.56	24.15
sRNA0216		0.194	-2.36553	4.12557e-07	4.7151e-06	down	sRNA	82.65	69.64	83.39	17.23	24.2	31.02	78.56	24.15
sRNA0135		52.988	5.72759	7.92115e-07	8.48577e-06	up	sRNA	3.34	0	3.26	159.86	151.19	134.89	2.2	148.647
sRNA0018		5.885	2.55709	4.04764e-06	3.73202e-05	up	sRNA	156.52	15.55	125.42	698.9	433.81	767.79	99.1633	633.5
sRNA0180		6.478	2.69559	4.11753e-06	3.77947e-05	up	sRNA	83.88	108.01	109.68	1012.27	978.31	1066.67	100.523	1019.08
sRNA0144		31.57	4.98048	5.2332e-06	4.68817e-05	up	sRNA	3.24	0	6.33	86.29	113	192.66	3.19	130.65
sRNA0107		2.448	1.2914	1.06585e-05	8.78151e-05	up	sRNA	202.14	67	198.69	361.31	678.94	525.49	155.943	521.913
sRNA0023		4.152	2.05383	1.71842e-05	0.000133031	up	sRNA	0	0	0	42703.5	30032.6	25631.2	0	32789.1
sRNA0104		87.486	6.45098	2.37983e-05	0.000177535	up	sRNA	0	0	0	81.1	91.78	217.48	0	130.12
sRNA0130		0.026	-5.29326	2.87396e-05	0.000209075	down	sRNA	64.19	1	21.91	0	2.69	0	29.0333	0.896667
sRNA0094		5.814	2.53953	4.13793e-05	0.000290221	up	sRNA	760.79	874.54	515.03	5864.69	4161.73	5718.9	716.787	5248.44
sRNA0138		3.591	1.84451	7.26567e-05	0.000477813	up	sRNA	27.19	13.62	23.57	106.32	95.29	111.15	21.46	104.253
sRNA0032		0.232	-2.10573	8.49792e-05	0.000546504	down	sRNA	388.34	347.45	240.01	83.95	113.13	180.37	325.267	125.817
sRNA0117		2.662	1.41242	0.000104387	0.000656902	up	sRNA	76.45	38.74	52.49	186.08	214.89	226.7	55.8933	209.223
sRNA0212		0.335	-1.57788	0.000140671	0.000845055	down	sRNA	3452.44	395.23	1709.14	716.95	720.65	571.14	1852.27	669.58
sRNA0003		21.542	4.42905	0.000152693	0.000905345	up	sRNA	97.43	313.21	81.08	9452.68	7886.07	5811.42	163.907	7716.72
sRNA0085		4.812	2.26665	0.000183508	0.00106951	up	sRNA	18.17	20.87	8.47	131.26	141.13	125.56	15.8367	132.65
sRNA0070		0.102	-3.28944	0.000599148	0.00298701	down	sRNA	47.52	17.7	68.66	1.67	9.85	8.57	44.6267	6.69667
sRNA0221		0.024	-5.37912	0.000726644	0.00351583	down	sRNA	169.93	97.07	107.99	7.52	4.58	0	124.997	4.03333
sRNA0012		0.216	-2.21319	0.000741313	0.00357836	down	sRNA	102.36	13.87	49.17	3.28	37.99	8.03	55.1333	16.4333
sRNA0123		2.694	1.42971	0.000859833	0.00407378	up	sRNA	113.05	47.32	73.65	287.97	268.1	281.96	78.0067	279.343
sRNA0225		0.327	-1.61253	0.00088514	0.00417921	down	sRNA	41088.1	44012.1	63553.3	25200.3	26017.7	26380.7	49551.2	25866.3
sRNA0010		43.883	5.45558	0.0011278	0.0051531	up	sRNA	0	0	0	311.85	440.29	468.02	0	406.72
sRNA0143		46.267	5.53193	0.00142595	0.00632628	up	sRNA	0	0	0	12.85	10.14	29.05	0	17.3467
sRNA0083		3.94	1.97838	0.00145737	0.00642968	up	sRNA	136.83	76.18	30.93	431.85	508.99	409.47	81.3133	450.103
sRNA0092		0.372	-1.4272	0.00176658	0.00762978	down	sRNA	2911.08	1331.9	2703.57	1206.38	769.28	1188.77	2315.52	1054.81
sRNA0033		4.237	2.08288	0.00213597	0.00899142	up	sRNA	1018.48	2206.83	1088.31	13229.8	10629.6	12149.5	1437.87	12003
sRNA0209		6.475	2.69495	0.0027059	0.0108992	up	sRNA	16.62	0	4.53	46.07	40.32	56.81	7.05	47.7333
sRNA0166		0.101	-3.30998	0.00272281	0.0108992	down	sRNA	68.98	23.45	37.39	5.63	8.66	4.14	43.2733	6.14333
sRNA0222		0.101	-3.30998	0.00272281	0.0108992	down	sRNA	68.98	23.45	37.39	5.63	8.66	4.14	43.2733	6.14333
sRNA0056		0.101	-3.30998	0.00272281	0.0108992	down	sRNA	68.98	23.45	37.39	5.63	8.66	4.14	43.2733	6.14333
sRNA0063		0.101	-3.30998	0.00272281	0.0108992	down	sRNA	68.98	23.45	37.39	5.63	8.66	4.14	43.2733	6.14333
sRNA0198		0.101	-3.30998	0.00272281	0.0108992	down	sRNA	68.98	23.45	37.39	5.63	8.66	4.14	43.2733	6.14333
sRNA0042		0.101	-3.30998	0.00272281	0.0108992	down	sRNA	68.98	23.45	37.39	5.63	8.66	4.14	43.2733	6.14333
sRNA0232		0.101	-3.30998	0.00272281	0.0108992	down	sRNA	68.98	23.45	37.39	5.63	8.66	4.14	43.2733	6.14333
sRNA0239		0.101	-3.30998	0.00272281	0.0108992	down	sRNA	68.98	23.45	37.39	5.63	8.66	4.14	43.2733	6.14333
sRNA0206		0.101	-3.30998	0.00272281	0.0108992	down	sRNA	68.98	23.45	37.39	5.63	8.66	4.14	43.2733	6.14333
sRNA0086		0.101	-3.30998	0.00272281	0.0108992	down	sRNA	68.98	23.45	37.39	5.63	8.66	4.14	43.2733	6.14333
sRNA0156		0.293	-1.76885	0.00459374	0.0169345	down	sRNA	2085.13	766.53	2288.83	258.48	285.41	1192.99	1713.5	578.96
sRNA0226		3.503	1.80848	0.00597409	0.021149	up	sRNA	76.95	130.58	74.4	577.55	522.31	729.05	93.9767	609.637
sRNA0082		3.066	1.61632	0.00650704	0.0226066	up	sRNA	24.29	24.19	31.09	114.99	139.6	121.24	26.5233	125.277
sRNA0073		5.908	2.56264	0.00825787	0.0274349	up	sRNA	0	0	0	1341.53	990.87	1097.78	0	1143.39
sRNA0116		2.873	1.52238	0.00868429	0.0285968	up	sRNA	90.76	88.46	68.52	249.91	371.26	583.54	82.58	401.57
sRNA0102		20.156	4.33316	0.00922897	0.0300289	up	sRNA	0	3.73	0	20.94	39.48	59.53	1.24333	39.9833
sRNA0050		2.072	1.05096	0.0093612	0.0303869	up	sRNA	15078.3	2815.05	6553.02	20961.3	17142.8	13125.6	8148.8	17076.6
sRNA0173		2.655	1.40874	0.00977216	0.0315214	up	sRNA	1539.27	255.07	1378.96	3134.44	2554.82	1486.91	1057.77	2392.06
sRNA0167		3.456	1.7893	0.0122119	0.0379875	up	sRNA	0	0	0	8813.98	7736.78	6999.9	0	7850.22
sRNA0126		5.319	2.41118	0.0141048	0.0426888	up	sRNA	0	0	0	1035.41	909.22	573.2	0	839.277
sRNA0100		2.267	1.18057	0.0141449	0.0427683	up	sRNA	111.93	16.49	61.31	127.56	163.04	219.4	63.2433	170
sRNA0072		2.826	1.49892	0.0155284	0.0457887	up	sRNA	32.45	20.71	21.41	94.12	100.26	104.67	24.8567	99.6833
sRNA0001		0.406	-1.30037	0.0173948	0.050332	down	sRNA	281.19	154.22	113.46	69.28	115.45	157.84	182.957	114.19
sRNA0182		3.588	1.84316	0.0190635	0.0542425	up	sRNA	29.62	13.27	16.43	58.77	147.18	89.16	19.7733	98.37
sRNA0151		0.093	-3.42746	0.0197926	0.0558633	down	sRNA	13.95	16.27	12.06	5.37	0	0	14.0933	1.79
sRNA0006		3.712	1.89221	0.0209531	0.0581274	up	sRNA	528.03	148.28	89.4	445.1	635.27	875.25	255.237	651.873
sRNA0241		3.614	1.85371	0.0229678	0.0623261	up	sRNA	128.49	91	9.92	398	359.55	486.76	76.47	414.77
sRNA0029		20.758	4.37562	0.0398958	0.09732	up	sRNA	0	0	0	0	0	0	0	0
sRNA0052		0.085	-3.56435	0.0421965	0.102264	down	sRNA	282.97	70.16	209.42	0	72.75	6.51	187.517	26.42
sRNA0084		3.631	1.86055	0.0452666	0.107667	up	sRNA	10.3	19.08	5.07	55.67	76.59	92.89	11.4833	75.05
